# Supplementary material for: Prevalence and Risk Factors for Congenital Toxoplasmosis in Newborns in the Public Health System in the Eastern Region of the Brazilian Amazon, Northern Tocantins State, Brazil: Retrospective Cohort Study
Source: Trop Med Infect Dis. 2025 Dec 31;11(1):13. doi: 10.3390/tropicalmed11010013 (PMC12845945; doi:10.3390/tropicalmed11010013)
Supplement: Supplementary file 1 [file tropicalmed-11-00013-s001.zip]

Archive with 1 entries (1 files):
- tropicalmed-4072696-supplementary.xlsx
