# Supplementary material for: Prevalence and Risk Factors for Congenital Toxoplasmosis in Newborns in the Public Health System in the Eastern Region of the Brazilian Amazon, Northern Tocantins State, Brazil: Retrospective Cohort Study
Source: Trop Med Infect Dis. 2025 Dec 31;11(1):13. doi: 10.3390/tropicalmed11010013 (PMC12845945; doi:10.3390/tropicalmed11010013)
Supplement: Supplementary file 1 [file tropicalmed-11-00013-s001.zip › tropicalmed-4072696-supplementary.xlsx]

## Sheet: Planilha1
IDENTIFICACAO DA MAE (CARTAO SUS)	IDADE	ETNIA	ESCOLARIDADE	IG NO DIAGNÓSTICO	N DE CONSULTAS DO PRE NATAL	USO DE ESPIRAMICINA NA GESTACAO	TESTE DE AVIDEZ NA GESTACAO	RN COM TC	SEXO DO RN COM TC	TRATAMENTO DO RN COM TC	ALTERACOES DO RN COM TC NA 1 SEMANA	CLASSIFICACAO DO RN	ANO DE DIAGNÓSTICO	RESIDÊNCIA DA MÃE	ZONA DE RESIDÊNCIA	TESTE DO OLHINHO	TESTE DO CORACAOZINHO	TESTE DA LINGUINHA	TESTE DA ORELHINHA
707 0068 4862 7730	<30 ANOS	PARDA	<8 ANOS	<16 SEMANAS	>6 CONSULTAS	1	1	0	MASCULINO			AIG	2017	ARAGUAÍNA-TO	ZONA URBANA	REFLEXO BILATERAL PRESENTE	NORMAL	NORMAL	NORMAL
706 5073 5828 9993	<30 ANOS	BRANCA	>8 ANOS	>16 SEMANAS	>6 CONSULTAS	1	1	1	MASCULINO	COMPLETO	SEM ALTERAÇÕES	AIG	2017	ARAGUAÍNA-TO	ZONA URBANA	REFLEXO BILATERAL PRESENTE	NORMAL	NORMAL	NORMAL
708 6080 8965 7782	<30 ANOS	PARDA	<8 ANOS	<16 SEMANAS	>6 CONSULTAS	1	1	0	MASCULINO			AIG	2017	ARAPOEMA-TO	ZONA URBANA	REFLEXO BILATERAL PRESENTE	NORMAL	NORMAL	NORMAL
702 8031 7766 8066	<30 ANOS	PARDA	>8 ANOS	<16 SEMANAS	>6 CONSULTAS	1	1	0	FEMININO			AIG	2017	ARAGUAÍNA-TO	ZONA URBANA	REFLEXO BILATERAL PRESENTE	NORMAL	NORMAL	NORMAL
898 0041 6195 5768	<30 ANOS	PARDA	<8 ANOS	<16 SEMANAS	>6 CONSULTAS	1	1	1	MASCULINO	COMPLETO	SEM ALTERAÇÕES	AIG	2017	ARAGUAÍNA-TO	ZONA URBANA	REFLEXO BILATERAL PRESENTE	NORMAL	NORMAL	NORMAL
704 8035 1116 2149	<30 ANOS	PARDA	<8 ANOS	>16 SEMANAS	>6 CONSULTAS	1	1	1	FEMININO	COMPLETO	SEM ALTERAÇÕES	AIG	2017	ARAGUAÍNA-TO	ZONA URBANA	REFLEXO BILATERAL PRESENTE	NORMAL	NORMAL	NORMAL
708 9027 9433 9313	<30 ANOS	AMARELA	>8 ANOS	<16 SEMANAS	>6 CONSULTAS	1	1	0	MASCULINO			AIG	2017	ARAGUAÍNA-TO	ZONA URBANA	REFLEXO BILATERAL PRESENTE	NORMAL	NORMAL	NORMAL
700 9099 2484 8191	<30 ANOS	PARDA	<8 ANOS	>16 SEMANAS	>6 CONSULTAS	1	1	1	MASCULINO	COMPLETO	SEM ALTERAÇÕES	AIG	2017	ARAGUAÍNA-TO	ZONA URBANA	REFLEXO BILATERAL PRESENTE	NORMAL	NORMAL	NORMAL
706 0043 1943 2642	<30 ANOS	PRETA	<8 ANOS	<16 SEMANAS	>6 CONSULTAS	1	1	0	FEMININO			AIG	2017	BARRA DO OURO-TO	ZONA URBANA	REFLEXO BILATERAL PRESENTE	NORMAL	NORMAL	NORMAL
704 8030 8338 8942	<30 ANOS	PARDA	<8 ANOS	<16 SEMANAS	>6 CONSULTAS	1	1	1	MASCULINO	COMPLETO	SEM ALTERAÇÕES	AIG	2017	NOVA OLINDA-TO	ZONA URBANA	REFLEXO BILATERAL PRESENTE	NORMAL	NORMAL	NORMAL
898 0039 6526 4569	<30 ANOS	PARDA	<8 ANOS	>16 SEMANAS	>6 CONSULTAS	1	1	0	MASCULINO			AIG	2017	ARAGUAÍNA-TO	ZONA URBANA	REFLEXO BILATERAL PRESENTE	NORMAL	NORMAL	NORMAL
708 1095 0234 5834	>30 ANOS	PARDA	>8 ANOS	<16 SEMANAS	>6 CONSULTAS	1	1	0	FEMININO			AIG	2017	ARAGUAÍNA-TO	ZONA URBANA	REFLEXO BILATERAL PRESENTE	NORMAL	NORMAL	NORMAL
702 8071 9108 4468	<30 ANOS	PARDA	<8 ANOS	<16 SEMANAS	>6 CONSULTAS	1	1	1	FEMININO	COMPLETO	SEM ALTERAÇÕES	AIG	2017	ARAGUAÍNA-TO	ZONA URBANA	REFLEXO BILATERAL PRESENTE	NORMAL	NORMAL	NORMAL
708 0093 1567 2227	<30 ANOS	PARDA	<8 ANOS	>16 SEMANAS	>6 CONSULTAS	1	1	1	MASCULINO	COMPLETO	SEM ALTERAÇÕES	AIG	2017	ARAGUAÍNA-TO	ZONA URBANA	REFLEXO BILATERAL PRESENTE	NORMAL	NORMAL	NORMAL
700 5427 9023 6831	<30 ANOS	PARDA	<8 ANOS	<16 SEMANAS	>6 CONSULTAS	1	1	1	FEMININO	COMPLETO	SEM ALTERAÇÕES	AIG	2017	ARAGUAÍNA-TO	ZONA URBANA	REFLEXO BILATERAL PRESENTE	NORMAL	NORMAL	NORMAL
704 6031 4925 0385	<30 ANOS	PRETA	<8 ANOS	<16 SEMANAS	>6 CONSULTAS	1	1	1	MASCULINO	COMPLETO	SEM ALTERAÇÕES	AIG	2017	BABAÇULÂNDIA-TO	ZONA URBANA	REFLEXO BILATERAL PRESENTE	NORMAL	NORMAL	NORMAL
700 7209 9851 1849	<30 ANOS	INDIGENA	>8 ANOS	>16 SEMANAS	>6 CONSULTAS	1	1	0	MASCULINO			AIG	2017	ARAGUAÍNA-TO	ZONA URBANA	REFLEXO BILATERAL PRESENTE	NORMAL	NORMAL	NORMAL
704 3800 2174 5219	<30 ANOS	PARDA	<8 ANOS	>16 SEMANAS	>6 CONSULTAS	1	1	1	FEMININO	COMPLETO	SEM ALTERAÇÕES	AIG	2017	ARAGUAÍNA-TO	ZONA URBANA	REFLEXO BILATERAL PRESENTE	NORMAL	NORMAL	NORMAL
706 9071 5589 3026	<30 ANOS	PARDA	<8 ANOS	<16 SEMANAS	>6 CONSULTAS	1	1	1	FEMININO	COMPLETO	SEM ALTERAÇÕES	AIG	2017	ARAGUAÍNA-TO	ZONA URBANA	REFLEXO BILATERAL PRESENTE	NORMAL	NORMAL	NORMAL
707 6276 7702 4171	<30 ANOS	PRETA	>8 ANOS	<16 SEMANAS	>6 CONSULTAS	1	1	0	MASCULINO			AIG	2017	ARAGUAÍNA-TO	ZONA RURAL	REFLEXO BILATERAL PRESENTE	NORMAL	NORMAL	NORMAL
701 5020 1148 3764	<30 ANOS	PARDA	<8 ANOS	>16 SEMANAS	<6 CONSULTAS	0	0	1	FEMININO	COMPLETO	PREMATURIDADE	PIG	2017	FILADELFIA-TO	ZONA URBANA	REFLEXO BILATERAL PRESENTE	NORMAL	NORMAL	NORMAL
707 0299 6112 9001	<30 ANOS	BRANCA	>8 ANOS	<16 SEMANAS	>6 CONSULTAS	1	1	0	MASCULINO			AIG	2017	ARAGUAÍNA-TO	ZONA URBANA	REFLEXO BILATERAL PRESENTE	NORMAL	NORMAL	NORMAL
705 9830 4472 5292	<30 ANOS	PARDA	<8 ANOS	>16 SEMANAS	>6 CONSULTAS	1	1	1	MASCULINO	COMPLETO	SEM ALTERAÇÕES	AIG	2017	WANDERLÂNDIA-TO	ZONA URBANA	REFLEXO BILATERAL PRESENTE	NORMAL	NORMAL	NORMAL
898 0202 1762 4287	>30 ANOS	PARDA	<8 ANOS	<16 SEMANAS	>6 CONSULTAS	1	1	1	MASCULINO	COMPLETO	SEM ALTERAÇÕES	AIG	2017	ARAGUAÍNA-TO	ZONA URBANA	REFLEXO BILATERAL PRESENTE	NORMAL	NORMAL	NORMAL
706 2121 6946 6238	<30 ANOS	PARDA	<8 ANOS	<16 SEMANAS	>6 CONSULTAS	1	1	0	MASCULINO			AIG	2017	ARAGUAÍNA-TO	ZONA URBANA	REFLEXO BILATERAL PRESENTE	NORMAL	NORMAL	NORMAL
702 3871 9121 0660	<30 ANOS	INDIGENA	<8 ANOS	<16 SEMANAS	>6 CONSULTAS	1	1	1	FEMININO	COMPLETO	SEM ALTERAÇÕES	AIG	2017	NOVA OLINDA-TO	ZONA URBANA	REFLEXO BILATERAL PRESENTE	NORMAL	NORMAL	NORMAL
709 3756 0390 0065	<30 ANOS	PRETA	<8 ANOS	>16 SEMANAS	>6 CONSULTAS	1	1	0	MASCULINO			AIG	2017	ARAGUAÍNA-TO	ZONA URBANA	REFLEXO BILATERAL PRESENTE	NORMAL	NORMAL	NORMAL
707 1750 2121 5677	<30 ANOS	BRANCA	>8 ANOS	<16 SEMANAS	>6 CONSULTAS	1	1	1	MASCULINO	COMPLETO	SEM ALTERAÇÕES	AIG	2017	ARAGUAÍNA-TO	ZONA URBANA	REFLEXO BILATERAL PRESENTE	NORMAL	NORMAL	NORMAL
701 6482 6772 5005	>30 ANOS	PARDA	<8 ANOS	<16 SEMANAS	>6 CONSULTAS	1	1	1	FEMININO	COMPLETO	PREMATURIDADE	AIG	2017	NOVA OLINDA-TO	ZONA URBANA	REFLEXO BILATERAL PRESENTE	NORMAL	NORMAL	NORMAL
709 0274 5297 7139	<30 ANOS	PARDA	<8 ANOS	>16 SEMANAS	>6 CONSULTAS	1	1	1	FEMININO	COMPLETO	SEM ALTERAÇÕES	AIG	2017	ARAGUAÍNA-TO	ZONA URBANA	REFLEXO BILATERAL PRESENTE	NORMAL	NORMAL	NORMAL
708 4921 6204 5137	<30 ANOS	PARDA	>8 ANOS	<16 SEMANAS	>6 CONSULTAS	1	1	0	MASCULINO			AIG	2017	ARAGUAÍNA-TO	ZONA URBANA	REFLEXO BILATERAL PRESENTE	NORMAL	NORMAL	NORMAL
706 5699 3497 9834	<30 ANOS	PARDA	>8 ANOS	<16 SEMANAS	>6 CONSULTAS	1	1	1	FEMININO	COMPLETO	SEM ALTERAÇÕES	AIG	2017	ARAGUAÍNA-TO	ZONA URBANA	REFLEXO BILATERAL PRESENTE	NORMAL	NORMAL	NORMAL
705 3030 8638 9204	<30 ANOS	PARDA	<8 ANOS	<16 SEMANAS	>6 CONSULTAS	1	1	0	FEMININO			AIG	2017	ARAGUAÍNA-TO	ZONA URBANA	REFLEXO BILATERAL PRESENTE	NORMAL	NORMAL	NORMAL
707 0429 5010 2750	<30 ANOS	PARDA	>8 ANOS	<16 SEMANAS	>6 CONSULTAS	1	1	0	MASCULINO			AIG	2017	ARAGUAÍNA-TO	ZONA URBANA	REFLEXO BILATERAL PRESENTE	NORMAL	NORMAL	NORMAL
709 3826 6015 5192	<30 ANOS	BRANCA	<8 ANOS	>16 SEMANAS	>6 CONSULTAS	1	1	1	MASCULINO	COMPLETO	SEM ALTERAÇÕES	AIG	2017	COLINAS-TO	ZONA URBANA	REFLEXO BILATERAL PRESENTE	NORMAL	NORMAL	NORMAL
703 3001 8099 3157	<30 ANOS	PARDA	<8 ANOS	<16 SEMANAS	>6 CONSULTAS	1	1	1	MASCULINO	COMPLETO	SEM ALTERAÇÕES	AIG	2017	ARAGUAÍNA-TO	ZONA URBANA	REFLEXO BILATERAL PRESENTE	NORMAL	NORMAL	NORMAL
707 9236 0934 5812	<30 ANOS	PARDA	>8 ANOS	<16 SEMANAS	>6 CONSULTAS	1	1	0	FEMININO			AIG	2017	BABAÇULÂNDIA-TO	ZONA URBANA	REFLEXO BILATERAL PRESENTE	NORMAL	NORMAL	NORMAL
706 8362 0378 5298	<30 ANOS	PARDA	>8 ANOS	<16 SEMANAS	>6 CONSULTAS	1	1	0	FEMININO			AIG	2017	ARAGUAÍNA-TO	ZONA URBANA	REFLEXO BILATERAL PRESENTE	NORMAL	NORMAL	NORMAL
701 5790 6679 1750	>30 ANOS	PARDA	>8 ANOS	<16 SEMANAS	>6 CONSULTAS	1	1	1	MASCULINO	COMPLETO	SEM ALTERAÇÕES	AIG	2017	ARAGUAÍNA-TO	ZONA URBANA	REFLEXO BILATERAL PRESENTE	NORMAL	NORMAL	NORMAL
898 0251 7420 1003	<30 ANOS	AMARELA	>8 ANOS	<16 SEMANAS	>6 CONSULTAS	1	1	0	MASCULINO			AIG	2017	ARAGUAÍNA-TO	ZONA URBANA	REFLEXO BILATERAL PRESENTE	NORMAL	NORMAL	NORMAL
702 6830 2676 5819	<30 ANOS	INDIGENA	<8 ANOS	<16 SEMANAS	>6 CONSULTAS	1	1	1	MASCULINO	COMPLETO	SEM ALTERAÇÕES	AIG	2017	ARAGUAÍNA-TO	ZONA URBANA	REFLEXO BILATERAL PRESENTE	NORMAL	NORMAL	NORMAL
707 9026 4174 8395	<30 ANOS	PARDA	<8 ANOS	>16 SEMANAS	>6 CONSULTAS	1	1	1	MASCULINO	COMPLETO	SEM ALTERAÇÕES	PIG	2017	ANANÁS-TO	ZONA URBANA	REFLEXO BILATERAL PRESENTE	NORMAL	NORMAL	NORMAL
700 2964 7939 7152	<30 ANOS	PRETA	<8 ANOS	<16 SEMANAS	>6 CONSULTAS	1	1	1	MASCULINO	COMPLETO	SEM ALTERAÇÕES	AIG	2017	ARAGUAÍNA-TO	ZONA URBANA	REFLEXO BILATERAL PRESENTE	NORMAL	NORMAL	NORMAL
709 6921 0378 8290	<30 ANOS	PARDA	>8 ANOS	>16 SEMANAS	>6 CONSULTAS	1	1	1	FEMININO	COMPLETO	SEM ALTERAÇÕES	AIG	2017	RECURSOLÂNDIA-TO	ZONA URBANA	REFLEXO BILATERAL PRESENTE	NORMAL	NORMAL	NORMAL
701 2932 5639 0173	<30 ANOS	PARDA	<8 ANOS	<16 SEMANAS	>6 CONSULTAS	1	1	0	FEMININO			AIG	2017	ARAGUAÍNA-TO	ZONA URBANA	REFLEXO BILATERAL PRESENTE	NORMAL	NORMAL	NORMAL
705 4748 9614 2845	<30 ANOS	PARDA	>8 ANOS	<16 SEMANAS	>6 CONSULTAS	1	1	0	FEMININO			AIG	2017	ARAGUAÍNA-TO	ZONA URBANA	REFLEXO BILATERAL PRESENTE	NORMAL	NORMAL	NORMAL
702 5986 4139 3562	<30 ANOS	BRANCA	>8 ANOS	<16 SEMANAS	>6 CONSULTAS	1	1	1	FEMININO	COMPLETO	SEM ALTERAÇÕES	AIG	2017	ARAGUAÍNA-TO	ZONA URBANA	REFLEXO BILATERAL PRESENTE	NORMAL	NORMAL	NORMAL
700 9846 1452 9058	<30 ANOS	PARDA	<8 ANOS	>16 SEMANAS	>6 CONSULTAS	1	1	1	MASCULINO	COMPLETO	SEM ALTERAÇÕES	AIG	2017	ARAGUAÍNA-TO	ZONA URBANA	REFLEXO BILATERAL PRESENTE	NORMAL	NORMAL	NORMAL
701 8263 5264 4892	<30 ANOS	PARDA	<8 ANOS	<16 SEMANAS	>6 CONSULTAS	1	1	0	FEMININO			AIG	2017	ARAGUAÍNA-TO	ZONA URBANA	REFLEXO BILATERAL PRESENTE	NORMAL	NORMAL	NORMAL
704 3836 7089 2512	>30 ANOS	BRANCA	>8 ANOS	<16 SEMANAS	>6 CONSULTAS	1	1	0	FEMININO			AIG	2017	DARCINÓPOLIS-TO	ZONA URBANA	REFLEXO BILATERAL PRESENTE	NORMAL	NORMAL	NORMAL
701 5827 6101 3582	<30 ANOS	PARDA	<8 ANOS	>16 SEMANAS	<6 CONSULTAS	0	A	1	MASCULINO	COMPLETO	PREMATURIDADE	PIG	2017	ARAGUAÍNA-TO	ZONA URBANA	REFLEXO BILATERAL PRESENTE	NORMAL	ANQUILOGLOSSIA	NORMAL
700 4525 6589 6214	<30 ANOS	PARDA	<8 ANOS	<16 SEMANAS	>6 CONSULTAS	1	1	0	FEMININO			AIG	2017	ARAGUAÍNA-TO	ZONA URBANA	REFLEXO BILATERAL PRESENTE	NORMAL	NORMAL	NORMAL
702 4736 1921 2423	<30 ANOS	PRETA	<8 ANOS	<16 SEMANAS	>6 CONSULTAS	1	1	0	FEMININO			AIG	2017	ARAGUAÍNA-TO	ZONA URBANA	REFLEXO BILATERAL PRESENTE	NORMAL	NORMAL	NORMAL
709 2737 6256 1230	<30 ANOS	PARDA	<8 ANOS	>16 SEMANAS	>6 CONSULTAS	1	1	1	MASCULINO	COMPLETO	SEM ALTERAÇÕES	AIG	2017	CAMPOS LINDOS-TO	ZONA URBANA	REFLEXO BILATERAL PRESENTE	NORMAL	NORMAL	NORMAL
706 1891 6782 6178	<30 ANOS	PARDA	<8 ANOS	<16 SEMANAS	>6 CONSULTAS	1	1	0	FEMININO			AIG	2017	ARAGUAÍNA-TO	ZONA URBANA	REFLEXO BILATERAL PRESENTE	NORMAL	NORMAL	NORMAL
703 3728 3678 3125	<30 ANOS	PARDA	<8 ANOS	<16 SEMANAS	>6 CONSULTAS	1	1	0	MASCULINOO			AIG	2017	ARAGUAÍNA-TO	ZONA URBANA	REFLEXO BILATERAL PRESENTE	NORMAL	NORMAL	NORMAL
708 5978 9348 3329	<30 ANOS	PRETA	>8 ANOS	<16 SEMANAS	>6 CONSULTAS	1	1	0	FEMININO			AIG	2017	ARAGUAÍNA-TO	ZONA URBANA	REFLEXO BILATERAL PRESENTE	NORMAL	NORMAL	NORMAL
707 1891 6821 6172	<30 ANOS	PARDA	<8 ANOS	>16 SEMANAS	>6 CONSULTAS	1	1	1	MASCULINO	COMPLETO	SEM ALTERAÇÕES	AIG	2017	PALMEIRAS DO TOCANTINS-TO	ZONA URBANA	REFLEXO BILATERAL PRESENTE	NORMAL	NORMAL	NORMAL
702 9482 3748 3280	<30 ANOS	PARDA	>8 ANOS	<16 SEMANAS	>6 CONSULTAS	1	1	0	MASCULINO			AIG	2017	ARAGUAÍNA-TO	ZONA URBANA	REFLEXO BILATERAL PRESENTE	NORMAL	NORMAL	NORMAL
705 3498 2735 9429	<30 ANOS	PARDA	<8 ANOS	<16 SEMANAS	>6 CONSULTAS	1	1	1	MASCULINO	COMPLETO	SEM ALTERAÇÕES	AIG	2017	ARAGUAÍNA-TO	ZONA URBANA	REFLEXO BILATERAL PRESENTE	NORMAL	NORMAL	NORMAL
700 0984 9938 2781	<30 ANOS	PRETA	<8 ANOS	>16 SEMANAS	>6 CONSULTAS	1	1	1	MASCULINO	COMPLETO	RETINOCOROIDITE	PIG	2017	ARAGUAÍNA-TO	ZONA URBANA	REFLEXO AUSENTE EM OD	NORMAL	NORMAL	NORMAL
708 0839 0398 3627	<30 ANOS	PARDA	<8 ANOS	<16 SEMANAS	>6 CONSULTAS	1	1	1	FEMININO	COMPLETO	SEM ALTERAÇÕES	AIG	2017	ARAGUAÍNA-TO	ZONA URBANA	REFLEXO BILATERAL PRESENTE	NORMAL	NORMAL	NORMAL
898 7564 7872 3831	<30 ANOS	PARDA	<8 ANOS	<16 SEMANAS	>6 CONSULTAS	1	1	0	FEMININO			AIG	2017	ARAGUAÍNA-TO	ZONA URBANA	REFLEXO BILATERAL PRESENTE	NORMAL	NORMAL	NORMAL
701 9389 4676 2737	<30 ANOS	BRANCA	<8 ANOS	<16 SEMANAS	>6 CONSULTAS	1	1	0	FEMININO			AIG	2017	ARAGUAÍNA-TO	ZONA URBANA	REFLEXO BILATERAL PRESENTE	NORMAL	NORMAL	NORMAL
706 6342 5467 2168	<30 ANOS	PARDA	<8 ANOS	<16 SEMANAS	>6 CONSULTAS	1	1	1	FEMININO	COMPLETO	SEM ALTERAÇÕES	AIG	2017	ARAGUAÍNA-TO	ZONA URBANA	REFLEXO BILATERAL PRESENTE	NORMAL	NORMAL	NORMAL
704 0322 7812 6152	<30 ANOS	PARDA	<8 ANOS	>16 SEMANAS	>6 CONSULTAS	1	1	1	FEMININO	COMPLETO	SEM ALTERAÇÕES	AIG	2017	ARAGUAÍNA-TO	ZONA URBANA	REFLEXO BILATERAL PRESENTE	NORMAL	NORMAL	NORMAL
707 2195 5200 0902	<30 ANOS	PRETA	<8 ANOS	<16 SEMANAS	>6 CONSULTAS	1	1	1	MASCULINO	COMPLETO	SEM ALTERAÇÕES	AIG	2017	COLINAS-TO	ZONA URBANA	REFLEXO BILATERAL PRESENTE	NORMAL	NORMAL	NORMAL
703 0596 0584 7364	<30 ANOS	PARDA	>8 ANOS	<16 SEMANAS	>6 CONSULTAS	1	1	0	MASCULINO			AIG	2017	ARAGUAÍNA-TO	ZONA RURAL	REFLEXO BILATERAL PRESENTE	NORMAL	NORMAL	NORMAL
706 7429 5021 8493	<30 ANOS	PARDA	>8 ANOS	<16 SEMANAS	>6 CONSULTAS	1	1	0	FEMININO			AIG	2017	ARAGUAÍNA-TO	ZONA URBANA	REFLEXO BILATERAL PRESENTE	NORMAL	NORMAL	NORMAL
705 2536 2435 6192	<30 ANOS	PRETA	>8 ANOS	<16 SEMANAS	>6 CONSULTAS	1	1	1	FEMININO	COMPLETO	SEM ALTERAÇÕES	AIG	2017	ARAGUAÍNA-TO	ZONA URBANA	REFLEXO BILATERAL PRESENTE	NORMAL	NORMAL	NORMAL
702 9438 8623 7527	<30 ANOS	PARDA	<8 ANOS	<16 SEMANAS	>6 CONSULTAS	1	1	1	MASCULINO	COMPLETO	SEM ALTERAÇÕES	AIG	2017	ARAGUAÍNA-TO	ZONA URBANA	REFLEXO BILATERAL PRESENTE	NORMAL	NORMAL	NORMAL
706 5479 6815 1378	<30 ANOS	PARDA	<8 ANOS	<16 SEMANAS	>6 CONSULTAS	1	1	0	MASCULINO			AIG	2017	ARAGUAÍNA-TO	ZONA URBANA	REFLEXO BILATERAL PRESENTE	NORMAL	NORMAL	NORMAL
708 2365 3480 4911	<30 ANOS	PARDA	>8 ANOS	<16 SEMANAS	>6 CONSULTAS	1	1	1	FEMININO	COMPLETO	SEM ALTERAÇÕES	AIG	2017	ARAGUAÍNA-TO	ZONA URBANA	REFLEXO BILATERAL PRESENTE	NORMAL	NORMAL	NORMAL
703 4152 6327 3923	<30 ANOS	PARDA	<8 ANOS	<16 SEMANAS	>6 CONSULTAS	1	1	0	MASCULINO			AIG	2017	ARAGUAÍNA-TO	ZONA URBANA	REFLEXO BILATERAL PRESENTE	NORMAL	NORMAL	NORMAL
706 0283 8054 7956	<30 ANOS	PARDA	>8 ANOS	>16 SEMANAS	>6 CONSULTAS	1	1	1	MASCULINO	COMPLETO	SEM ALTERAÇÕES	AIG	2017	ARAGUAÍNA-TO	ZONA URBANA	REFLEXO BILATERAL PRESENTE	NORMAL	NORMAL	NORMAL
702 4850 8302 3297	>30 ANOS	BRANCA	>8 ANOS	<16 SEMANAS	>6 CONSULTAS	1	1	1	FEMININO	COMPLETO	SEM ALTERAÇÕES	AIG	2017	ARAGUAÍNA-TO	ZONA URBANA	REFLEXO BILATERAL PRESENTE	NORMAL	NORMAL	NORMAL
704 2382 4920 2380	<30 ANOS	PARDA	<8 ANOS	<16 SEMANAS	>6 CONSULTAS	1	1	0	FEMININO			AIG	2017	ARAGUAÍNA-TO	ZONA URBANA	REFLEXO BILATERAL PRESENTE	NORMAL	NORMAL	NORMAL
705 2323 2436 4293	<30 ANOS	INDIGENA	>8 ANOS	<16 SEMANAS	>6 CONSULTAS	1	1	0	MASCULINO			AIG	2017	ARAGUAÍNA-TO	ZONA URBANA	REFLEXO BILATERAL PRESENTE	NORMAL	NORMAL	NORMAL
707 6236 1192 2195	<30 ANOS	PARDA	<8 ANOS	<16 SEMANAS	>6 CONSULTAS	1	1	1	MASCULINO	COMPLETO	SEM ALTERAÇÕES	AIG	2017	ARAGUAÍNA-TO	ZONA URBANA	REFLEXO BILATERAL PRESENTE	NORMAL	NORMAL	NORMAL
706 8904 7563 3084	<30 ANOS	PARDA	>8 ANOS	<16 SEMANAS	>6 CONSULTAS	1	1	0	MASCULINO			AIG	2017	BABAÇULÂNDIA-TO	ZONA URBANA	REFLEXO BILATERAL PRESENTE	NORMAL	NORMAL	NORMAL
700 9054 0921 8224	<30 ANOS	PARDA	<8 ANOS	>16 SEMANAS	>6 CONSULTAS	1	1	1	MASCULINO	COMPLETO	PREMATURIDADE	AIG	2017	ARAGUAÍNA-TO	ZONA URBANA	REFLEXO BILATERAL PRESENTE	NORMAL	NORMAL	NORMAL
703 3629 5896 6462	<30 ANOS	PARDA	>8 ANOS	<16 SEMANAS	>6 CONSULTAS	1	1	0	MASCULINO			AIG	2017	ARAGUAÍNA-TO	ZONA URBANA	REFLEXO BILATERAL PRESENTE	NORMAL	NORMAL	NORMAL
705 4805 7456 5351	<30 ANOS	PARDA	>8 ANOS	<16 SEMANAS	>6 CONSULTAS	1	1	0	FEMININO			AIG	2017	ARAGUAÍNA-TO	ZONA URBANA	REFLEXO BILATERAL PRESENTE	NORMAL	NORMAL	NORMAL
708 2928 9101 2944	<30 ANOS	INDIGENA	<8 ANOS	>16 SEMANAS	>6 CONSULTAS	1	1	1	FEMININO	COMPLETO	SEM ALTERAÇÕES	AIG	2017	ARAGUAÍNA-TO	ZONA URBANA	REFLEXO BILATERAL PRESENTE	NORMAL	NORMAL	NORMAL
702 8246 4859 5856	<30 ANOS	PARDA	>8 ANOS	<16 SEMANAS	>6 CONSULTAS	1	1	1	FEMININO	COMPLETO	SEM ALTERAÇÕES	AIG	2017	BERNARDO SAYÃO-TO	ZONA URBANA	REFLEXO BILATERAL PRESENTE	NORMAL	NORMAL	NORMAL
705 8016 8383 9254	<30 ANOS	PARDA	<8 ANOS	<16 SEMANAS	>6 CONSULTAS	1	1	0	MASCULINO			AIG	2017	ARAGUAÍNA-TO	ZONA URBANA	REFLEXO BILATERAL PRESENTE	NORMAL	NORMAL	NORMAL
709 4291 5502 1034	<30 ANOS	PARDA	>8 ANOS	<16 SEMANAS	>6 CONSULTAS	1	1	0	FEMININO			AIG	2017	ARAGUAÍNA-TO	ZONA URBANA	REFLEXO BILATERAL PRESENTE	NORMAL	NORMAL	NORMAL
708 9473 8937 2915	<30 ANOS	PRETA	>8 ANOS	>16 SEMANAS	>6 CONSULTAS	1	1	1	MASCULINO	COMPLETO	SEM ALTERAÇÕES	AIG	2017	ARAGUAÍNA-TO	ZONA URBANA	REFLEXO BILATERAL PRESENTE	NORMAL	NORMAL	NORMAL
703 1432 5792 3840	<30 ANOS	PARDA	>8 ANOS	<16 SEMANAS	>6 CONSULTAS	1	1	0	FEMININO			AIG	2017	COLINAS-TO	ZONA URBANA	REFLEXO BILATERAL PRESENTE	NORMAL	NORMAL	NORMAL
705 3203 2793 2845	<30 ANOS	PARDA	>8 ANOS	<16 SEMANAS	>6 CONSULTAS	1	1	0	FEMININO			AIG	2017	ARAGUAÍNA-TO	ZONA URBANA	REFLEXO BILATERAL PRESENTE	NORMAL	NORMAL	NORMAL
708 3763 7896 8058	<30 ANOS	PARDA	<8 ANOS	>16 SEMANAS	>6 CONSULTAS	0	0	1	FEMININO	COMPLETO	PREMATURIDADE	AIG	2017	ARAGUAÍNA-TO	ZONA URBANA	REFLEXO BILATERAL PRESENTE	NORMAL	NORMAL	NORMAL
701 0354 7469 4752	<30 ANOS	BRANCA	<8 ANOS	<16 SEMANAS	>6 CONSULTAS	1	1	0	MASCULINO			AIG	2017	COLINAS-TO	ZONA URBANA	REFLEXO BILATERAL PRESENTE	NORMAL	NORMAL	NORMAL
704 4161 6847 0305	<30 ANOS	PARDA	<8 ANOS	<16 SEMANAS	>6 CONSULTAS	1	1	1	MASCULINO	COMPLETO	SEM ALTERAÇÕES	AIG	2017	ARAGUANÃ-TO	ZONA URBANA	REFLEXO BILATERAL PRESENTE	NORMAL	NORMAL	NORMAL
703 5596 8029 2584	<30 ANOS	PARDA	<8 ANOS	<16 SEMANAS	>6 CONSULTAS	1	1	1	MASCULINO	COMPLETO	SEM ALTERAÇÕES	AIG	2017	ARAGUAÍNA-TO	ZONA URBANA	REFLEXO BILATERAL PRESENTE	NORMAL	NORMAL	NORMAL
706 9373 4693 9868	<30 ANOS	PARDA	<8 ANOS	<16 SEMANAS	>6 CONSULTAS	1	1	0	MASCULINO			AIG	2017	ARAGUAÍNA-TO	ZONA URBANA	REFLEXO BILATERAL PRESENTE	NORMAL	NORMAL	NORMAL
704 5734 7609 0792	<30 ANOS	PRETA	<8 ANOS	>16 SEMANAS	>6 CONSULTAS	1	1	1	MASCULINO	COMPLETO	SEM ALTERAÇÕES	AIG	2017	WANDERLÂNDIA-TO	ZONA RURAL	REFLEXO BILATERAL PRESENTE	NORMAL	NORMAL	NORMAL
703 6024 8193 3764	<30 ANOS	PARDA	>8 ANOS	<16 SEMANAS	>6 CONSULTAS	1	1	0	MASCULINO			AIG	2017	ARAGUAÍNA-TO	ZONA URBANA	REFLEXO BILATERAL PRESENTE	NORMAL	NORMAL	NORMAL
705 6283 2783 5276	<30 ANOS	BRANCA	<8 ANOS	<16 SEMANAS	>6 CONSULTAS	1	1	0	FEMININO			GIG	2017	ARAGUAÍNA-TO	ZONA URBANA	REFLEXO BILATERAL PRESENTE	NORMAL	NORMAL	NORMAL
707 3236 2323 9137	<30 ANOS	PARDA	<8 ANOS	<16 SEMANAS	>6 CONSULTAS	1	1	0	FEMININO			AIG	2017	ARAGUAÍNA-TO	ZONA URBANA	REFLEXO BILATERAL PRESENTE	NORMAL	NORMAL	NORMAL
700 1903 9135 8947	<30 ANOS	BRANCA	<8 ANOS	<16 SEMANAS	>6 CONSULTAS	1	1	1	FEMININO	COMPLETO	SEM ALTERAÇÕES	AIG	2017	ARAGUAÍNA-TO	ZONA URBANA	REFLEXO BILATERAL PRESENTE	NORMAL	NORMAL	NORMAL
707 1975 9283 5185	<30 ANOS	PARDA	<8 ANOS	<16 SEMANAS	>6 CONSULTAS	1	1	0	MASCULINO			AIG	2017	DARCINÓPOLIS-TO	ZONA URBANA	REFLEXO BILATERAL PRESENTE	NORMAL	NORMAL	NORMAL
702 3047 3904 6389	<30 ANOS	PARDA	<8 ANOS	<16 SEMANAS	>6 CONSULTAS	1	1	0	FEMININO			AIG	2017	ARAGUAÍNA-TO	ZONA URBANA	REFLEXO BILATERAL PRESENTE	NORMAL	NORMAL	NORMAL
703 8301 5932 2478	<30 ANOS	PARDA	>8 ANOS	>16 SEMANAS	>6 CONSULTAS	1	1	1	MASCULINO	COMPLETO	SEM ALTERAÇÕES	AIG	2017	ARAGUAÍNA-TO	ZONA URBANA	REFLEXO BILATERAL PRESENTE	NORMAL	NORMAL	NORMAL
898 0062 7549 9138	<30 ANOS	PRETA	<8 ANOS	<16 SEMANAS	>6 CONSULTAS	1	1	1	MASCULINO	COMPLETO	SEM ALTERAÇÕES	AIG	2017	ARAGUAÍNA-TO	ZONA URBANA	REFLEXO BILATERAL PRESENTE	NORMAL	NORMAL	NORMAL
704 5342 7328 7302	<30 ANOS	PARDA	<8 ANOS	<16 SEMANAS	>6 CONSULTAS	1	1	0	MASCULINO			AIG	2017	ARAGUAÍNA-TO	ZONA URBANA	REFLEXO BILATERAL PRESENTE	NORMAL	NORMAL	NORMAL
706 9800 5803 8926	<30 ANOS	PARDA	<8 ANOS	>16 SEMANAS	>6 CONSULTAS	1	0	1	FEMININO	COMPLETO	PREMATURIDADE	AIG	2017	ANANÁS-TO	ZONA URBANA	REFLEXO BILATERAL PRESENTE	NORMAL	NORMAL	NORMAL
709 6353 3263 5238	<30 ANOS	INDIGENA	>8 ANOS	<16 SEMANAS	>6 CONSULTAS	1	1	0	FEMININO			AIG	2017	ARAGUAÍNA-TO	ZONA URBANA	REFLEXO BILATERAL PRESENTE	NORMAL	NORMAL	NORMAL
705 2546 4753 4534	<30 ANOS	PARDA	<8 ANOS	<16 SEMANAS	>6 CONSULTAS	1	1	1	MASCULINO	COMPLETO	SEM ALTERAÇÕES	AIG	2017	ARAGUAÍNA-TO	ZONA URBANA	REFLEXO BILATERAL PRESENTE	NORMAL	NORMAL	NORMAL
701 3468 3479 3921	<30 ANOS	PARDA	<8 ANOS	<16 SEMANAS	>6 CONSULTAS	1	1	0	MASCULINO			AIG	2017	ARAGUAÍNA-TO	ZONA URBANA	REFLEXO BILATERAL PRESENTE	NORMAL	NORMAL	NORMAL
707 9127 8912 5142	<30 ANOS	PARDA	<8 ANOS	<16 SEMANAS	>6 CONSULTAS	1	1	0	FEMININO			AIG	2017	BABAÇULÂNDIA-TO	ZONA URBANA	REFLEXO BILATERAL PRESENTE	NORMAL	NORMAL	NORMAL
703 3145 3516 7873	<30 ANOS	PARDA	<8 ANOS	<16 SEMANAS	>6 CONSULTAS	1	1	0	MASCULINO			AIG	2017	ARAGUAÍNA-TO	ZONA URBANA	REFLEXO BILATERAL PRESENTE	NORMAL	NORMAL	NORMAL
706 9135 4543 6839	<30 ANOS	BRANCA	>8 ANOS	<16 SEMANAS	>6 CONSULTAS	1	1	0	MASCULINO			AIG	2017	ARAGUAÍNA-TO	ZONA RURAL	REFLEXO BILATERAL PRESENTE	NORMAL	NORMAL	NORMAL
701 9014 1337 3682	<30 ANOS	PARDA	>8 ANOS	<16 SEMANAS	>6 CONSULTAS	1	1	1	FEMININO	COMPLETO	SEM ALTERAÇÕES	AIG	2017	ARAGUAÍNA-TO	ZONA URBANA	REFLEXO BILATERAL PRESENTE	NORMAL	NORMAL	NORMAL
704 9368 5376 2436	<30 ANOS	PARDA	>8 ANOS	>16 SEMANAS	>6 CONSULTAS	1	1	1	MASCULINO	COMPLETO	SEM ALTERAÇÕES	AIG	2017	BANDEIRANTES-TO	ZONA URBANA	REFLEXO BILATERAL PRESENTE	NORMAL	NORMAL	NORMAL
702 2372 0284 5285	<30 ANOS	PARDA	<8 ANOS	<16 SEMANAS	>6 CONSULTAS	1	1	0	FEMININO			AIG	2017	ARAGUAÍNA-TO	ZONA URBANA	REFLEXO BILATERAL PRESENTE	NORMAL	NORMAL	NORMAL
706 2323 2327 2947	<30 ANOS	PARDA	>8 ANOS	<16 SEMANAS	>6 CONSULTAS	1	1	0	FEMININO			AIG	2017	ARAGUAÍNA-TO	ZONA URBANA	REFLEXO BILATERAL PRESENTE	NORMAL	NORMAL	NORMAL
709 3974 5805 6057	<30 ANOS	PARDA	<8 ANOS	>16 SEMANAS	>6 CONSULTAS	1	1	1	MASCULINO	COMPLETO	SEM ALTERAÇÕES	AIG	2017	ARAGUAÍNA-TO	ZONA URBANA	REFLEXO BILATERAL PRESENTE	NORMAL	NORMAL	NORMAL
700 4920 201 9825	<30 ANOS	PARDA	>8 ANOS	<16 SEMANAS	>6 CONSULTAS	1	1	0	MASCULINO			AIG	2017	NOVA OLINDA-TO	ZONA URBANA	REFLEXO BILATERAL PRESENTE	NORMAL	NORMAL	NORMAL
705 2326 2830 9283	<30 ANOS	PRETA	>8 ANOS	>16 SEMANAS	>6 CONSULTAS	1	1	1	MASCULINO	COMPLETO	SEM ALTERAÇÕES	AIG	2017	ARAGUAÍNA-TO	ZONA URBANA	REFLEXO BILATERAL PRESENTE	NORMAL	NORMAL	NORMAL
701 5257 3536 2210	<30 ANOS	PARDA	>8 ANOS	>16 SEMANAS	>6 CONSULTAS	1	1	1	MASCULINO	COMPLETO	PREMATURIDADE	PIG	2017	ARAGUAÍNA-TO	ZONA URBANA	REFLEXO BILATERAL PRESENTE	NORMAL	NORMAL	NORMAL
707 9379 4369 2325	<30 ANOS	PARDA	<8 ANOS	<16 SEMANAS	>6 CONSULTAS	1	1	1	MASCULINO	COMPLETO	SEM ALTERAÇÕES	AIG	2017	ARAGUAÍNA-TO	ZONA URBANA	REFLEXO BILATERAL PRESENTE	NORMAL	NORMAL	NORMAL
898 1251 4590 5038	<30 ANOS	PARDA	>8 ANOS	<16 SEMANAS	>6 CONSULTAS	1	1	0	MASCULINO			AIG	2017	ARAGUAÍNA-TO	ZONA URBANA	REFLEXO BILATERAL PRESENTE	NORMAL	NORMAL	NORMAL
705 0769 5005 5639	<30 ANOS	PRETA	<8 ANOS	>16 SEMANAS	>6 CONSULTAS	1	1	1	FEMININO	COMPLETO	SEM ALTERAÇÕES	AIG	2017	BARRA DO OURO-TO	ZONA URBANA	REFLEXO BILATERAL PRESENTE	NORMAL	NORMAL	NORMAL
702 1092 6228 9237	<30 ANOS	PARDA	<8 ANOS	<16 SEMANAS	>6 CONSULTAS	1	1	0	FEMININO			AIG	2017	ARAGUAÍNA-TO	ZONA URBANA	REFLEXO BILATERAL PRESENTE	NORMAL	NORMAL	NORMAL
709 0235 2825 4589	<30 ANOS	PARDA	< 8 ANOS	<16 SEMANAS	>6 CONSULTAS	1	1	1	MASCULINO	COMPLETO	SEM ALTERAÇÕES	AIG	2017	ARAGUAÍNA-TO	ZONA URBANA	REFLEXO BILATERAL PRESENTE	NORMAL	NORMAL	NORMAL
700 9672 2959 7503	<30 ANOS	PARDA	>8 ANOS	<16 SEMANAS	>6 CONSULTAS	1	1	0	FEMININO			AIG	2017	ARAGUAÍNA-TO	ZONA URBANA	REFLEXO BILATERAL PRESENTE	NORMAL	NORMAL	NORMAL
704 9463 6264 6950	<30 ANOS	BRANCA	>8 ANOS	<16 SEMANAS	>6 CONSULTAS	1	1	1	FEMININO	COMPLETO	SEM ALTERAÇÕES	AIG	2017	ARAGUAÍNA-TO	ZONA URBANA	REFLEXO BILATERAL PRESENTE	NORMAL	NORMAL	NORMAL
703 0769 783 6795	<30 ANOS	PARDA	>8 ANOS	>16 SEMANAS	>6 CONSULTAS	1	1	1	FEMININO	COMPLETO	SEM ALTERAÇÕES	AIG	2017	ARAGUAÍNA-TO	ZONA URBANA	REFLEXO BILATERAL PRESENTE	NORMAL	NORMAL	NORMAL
705 9354 5857 9025	<30 ANOS	PARDA	>8 ANOS	<16 SEMANAS	>6 CONSULTAS	1	1	0	FEMININO			AIG	2017	ARAGUAÍNA-TO	ZONA RURAL	REFLEXO BILATERAL PRESENTE	NORMAL	NORMAL	NORMAL
702 0090 2921 9614	<30 ANOS	PARDA	<8 ANOS	<16 SEMANAS	>6 CONSULTAS	1	1	0	FEMININO			AIG	2017	ARAGUAÍNA-TO	ZONA URBANA	REFLEXO BILATERAL PRESENTE	NORMAL	NORMAL	NORMAL
706 2466 1311 3617	<30 ANOS	BRANCA	>8 ANOS	>16 SEMANAS	>6 CONSULTAS	1	1	1	MASCULINO	COMPLETO	SEM ALTERAÇÕES	AIG	2017	ARAGUAÍNA-TO	ZONA URBANA	REFLEXO BILATERAL PRESENTE	NORMAL	NORMAL	NORMAL
709 1811 6254 8962	<30 ANOS	PARDA	>8 ANOS	<16 SEMANAS	>6 CONSULTAS	1	1	0	FEMININO			AIG	2017	WANDERLÂNDIA-TO	ZONA URBANA	REFLEXO BILATERAL PRESENTE	NORMAL	NORMAL	NORMAL
700 3238 2745 3473	<30 ANOS	PARDA	<8 ANOS	<16 SEMANAS	>6 CONSULTAS	1	1	0	MASCULINO			AIG	2017	ARAGUAÍNA-TO	ZONA URBANA	REFLEXO BILATERAL PRESENTE	NORMAL	NORMAL	NORMAL
703 4869 2793 2642	<30 ANOS	INDIGENA	<8 ANOS	<16 SEMANAS	>6 CONSULTAS	1	1	1	MASCULINO	COMPLETO	SEM ALTERAÇÕES	AIG	2017	BERNARDO SAYÃO-TO	ZONA URBANA	REFLEXO BILATERAL PRESENTE	NORMAL	NORMAL	NORMAL
708 3246 3492 5325	<30 ANOS	PARDA	<8 ANOS	<16 SEMANAS	>6 CONSULTAS	1	1	0	FEMININO			AIG	2017	ARAGUAÍNA-TO	ZONA URBANA	REFLEXO BILATERAL PRESENTE	NORMAL	NORMAL	NORMAL
706 7957 4058 5605	<30 ANOS	PARDA	<8 ANOS	>16 SEMANAS	>6 CONSULTAS	1	1	1	MASCULINO	COMPLETO	SEM ALTERAÇÕES	AIG	2017	ARAGUAÍNA-TO	ZONA URBANA	REFLEXO BILATERAL PRESENTE	NORMAL	NORMAL	NORMAL
704 8697 6789 5759	<30 ANOS	BRANCA	>8 ANOS	<16 SEMANAS	>6 CONSULTAS	1	1	0	FEMININO			AIG	2017	ARAGUAÍNA-TO	ZONA URBANA	REFLEXO BILATERAL PRESENTE	NORMAL	NORMAL	NORMAL
703 9634 6373 8856	<30 ANOS	PARDA	>8 ANOS	<16 SEMANAS	>6 CONSULTAS	1	1	0	FEMININO			AIG	2017	FILADÉLFIA-TO	ZONA URBANA	REFLEXO BILATERAL PRESENTE	NORMAL	NORMAL	NORMAL
701 9483 9843 8765	>30 ANOS	PARDA	>8 ANOS	<16 SEMANAS	>6 CONSULTAS	1	1	1	MASCULINO	COMPLETO	SEM ALTERAÇÕES	AIG	2017	ARAGUAÍNA-TO	ZONA URBANA	REFLEXO BILATERAL PRESENTE	NORMAL	NORMAL	NORMAL
704 6758 7938 1945	<30 ANOS	PARDA	<8 ANOS	<16 SEMANAS	>6 CONSULTAS	1	1	0	FEMININO			AIG	2017	ARAGUAÍNA-TO	ZONA URBANA	REFLEXO BILATERAL PRESENTE	NORMAL	NORMAL	NORMAL
702 4630 2981 2876	<30 ANOS	BRANCA	>8 ANOS	<16 SEMANAS	>6 CONSULTAS	1	1	1	MASCULINO	COMPLETO	SEM ALTERAÇÕES	AIG	2017	PALMEIRAS DO TOCANTINS-TO	ZONA URBANA	REFLEXO BILATERAL PRESENTE	NORMAL	NORMAL	NORMAL
708 4287 7724 4693	<30 ANOS	PARDA	<8 ANOS	>16 SEMANAS	>6 CONSULTAS	1	1	1	MASCULINO	COMPLETO	PREMATURIDADE	AIG	2017	ARAGUAÍNA-TO	ZONA URBANA	REFLEXO BILATERAL PRESENTE	NORMAL	NORMAL	NORMAL
705 5283 9090 9264	<30 ANOS	PRETA	>8 ANOS	<16 SEMANAS	>6 CONSULTAS	1	1	0	MASCULINO			AIG	2017	ARAGUAÍNA-TO	ZONA URBANA	REFLEXO BILATERAL PRESENTE	NORMAL	NORMAL	NORMAL
898 1412 3273 2182	<30 ANOS	PARDA	>8 ANOS	>16 SEMANAS	>6 CONSULTAS	1	1	1	FEMININO	COMPLETO	SEM ALTERAÇÕES	AIG	2017	ARAGUAÍNA-TO	ZONA URBANA	REFLEXO BILATERAL PRESENTE	NORMAL	NORMAL	NORMAL
701 7815 4955 2647	<30 ANOS	PARDA	<8 ANOS	<16 SEMANAS	>6 CONSULTAS	1	1	0	MASCULINO			AIG	2017	MURICILÂNDIA-TO	ZONA URBANA	REFLEXO BILATERAL PRESENTE	NORMAL	NORMAL	NORMAL
705 8663 5243 2738	<30 ANOS	PARDA	<8 ANOS	<16 SEMANAS	>6 CONSULTAS	1	1	0	MASCULINO			AIG	2017	ARAGUAÍNA-TO	ZONA URBANA	REFLEXO BILATERAL PRESENTE	NORMAL	NORMAL	NORMAL
707 5958 5366 1998	<30 ANOS	PARDA	<8 ANOS	>16 SEMANAS	>6 CONSULTAS	1	1	1	FEMININO	COMPLETO	SEM ALTERAÇÕES	AIG	2017	ARAGUAÍNA-TO	ZONA URBANA	REFLEXO BILATERAL PRESENTE	NORMAL	NORMAL	NORMAL
898 8584 4493 8212	>30 ANOS	PRETA	>8 ANOS	<16 SEMANAS	>6 CONSULTAS	1	1	1	MASCULINO	COMPLETO	SEM ALTERAÇÕES	PIG	2017	ARAGUAÍNA-TO	ZONA URBANA	REFLEXO BILATERAL PRESENTE	NORMAL	NORMAL	NORMAL
705 3440 9912 8772	<30 ANOS	PARDA	>8 ANOS	<16 SEMANAS	>6 CONSULTAS	1	1	0	MASCULINO			AIG	2017	ARAGUAÍNA-TO	ZONA URBANA	REFLEXO BILATERAL PRESENTE	NORMAL	NORMAL	NORMAL
709 0465 8204 7660	<30 ANOS	PARDA	<8 ANOS	<16 SEMANAS	>6 CONSULTAS	1	1	0	MASCULINO			AIG	2017	ARAGUAÍNA-TO	ZONA URBANA	REFLEXO BILATERAL PRESENTE	NORMAL	NORMAL	NORMAL
700 6934 0847 5153	<30 ANOS	PARDA	>8 ANOS	<16 SEMANAS	>6 CONSULTAS	1	1	0	FEMININO			AIG	2017	ARAGUAÍNA-TO	ZONA URBANA	REFLEXO BILATERAL PRESENTE	NORMAL	NORMAL	NORMAL
704 9843 6273 8020	<30 ANOS	PRETA	<8 ANOS	<16 SEMANAS	>6 CONSULTAS	1	1	0	MASCULINO			GIG	2017	ARAGUAÍNA-TO	ZONA URBANA	REFLEXO BILATERAL PRESENTE	NORMAL	NORMAL	NORMAL
703 1052 8746 4825	<30 ANOS	PARDA	<8 ANOS	<16 SEMANAS	>6 CONSULTAS	1	1	1	FEMININO	COMPLETO	SEM ALTERAÇÕES	AIG	2017	COLMEIA-TO	ZONA URBANA	REFLEXO BILATERAL PRESENTE	NORMAL	NORMAL	NORMAL
708 4839 2912 4761	<30 ANOS	PARDA	<8 ANOS	>16 SEMANAS	>6 CONSULTAS	1	1	1	FEMININO	COMPLETO	SEM ALTERAÇÕES	AIG	2017	ARAGUAÍNA-TO	ZONA URBANA	REFLEXO BILATERAL PRESENTE	NORMAL	NORMAL	NORMAL
702 7987 3526 7352	<30 ANOS	PARDA	<8 ANOS	<16 SEMANAS	>6 CONSULTAS	1	1	1	FEMININO	COMPLETO	SEM ALTERAÇÕES	AIG	2017	ARAGUAÍNA-TO	ZONA URBANA	REFLEXO BILATERAL PRESENTE	NORMAL	NORMAL	NORMAL
704 6456 7682 9164	<30 ANOS	PARDA	<8 ANOS	<16 SEMANAS	>6 CONSULTAS	1	1	0	MASCULINO			AIG	2018	ARAGUAÍNA-TO	ZONA URBANA	REFLEXO BILATERAL PRESENTE	NORMAL	NORMAL	NORMAL
709 6748 3920 2866	<30 ANOS	PARDA	<8 ANOS	<16 SEMANAS	>6 CONSULTAS	1	1	0	FEMININO			AIG	2018	ARAGUAÍNA-TO	ZONA URBANA	REFLEXO BILATERAL PRESENTE	NORMAL	NORMAL	NORMAL
705 7483 6565 6372	<30 ANOS	INDIGENA	<8 ANOS	<16 SEMANAS	>6 CONSULTAS	1	1	0	FEMININO			AIG	2018	ARAGUAÍNA-TO	ZONA URBANA	REFLEXO BILATERAL PRESENTE	NORMAL	NORMAL	NORMAL
707 8212 0202 9375	<30 ANOS	PARDA	<8 ANOS	<16 SEMANAS	>6 CONSULTAS	1	1	0	FEMININO			AIG	2018	ARAGUAÍNA-TO	ZONA URBANA	REFLEXO BILATERAL PRESENTE	NORMAL	NORMAL	NORMAL
704 6735 6757 9700	<30 ANOS	PARDA	>8 ANOS	<16 SEMANAS	>6 CONSULTAS	1	1	0	MASCULINO			AIG	2018	FILADÉLFIA-TO	ZONA URBANA	REFLEXO BILATERAL PRESENTE	NORMAL	NORMAL	NORMAL
700 7585 7767 7057	<30 ANOS	PARDA	<8 ANOS	<16 SEMANAS	>6 CONSULTAS	1	1	1	FEMININO	COMPLETO	SEM ALTERAÇÕES	AIG	2018	ARAGUAÍNA-TO	ZONA URBANA	REFLEXO BILATERAL PRESENTE	NORMAL	NORMAL	NORMAL
701 2152 6273 8453	<30 ANOS	PARDA	<8 ANOS	<16 SEMANAS	>6 CONSULTAS	1	1	0	FEMININO			AIG	2018	ARAGUAÍNA-TO	ZONA URBANA	REFLEXO BILATERAL PRESENTE	NORMAL	NORMAL	NORMAL
705 5261 7388 6836	<30 ANOS	PARDA	<8 ANOS	<16 SEMANAS	>6 CONSULTAS	1	1	1	MASCULINO	COMPLETO	SEM ALTERAÇÕES	AIG	2018	ARAGUAÍNA-TO	ZONA URBANA	REFLEXO BILATERAL PRESENTE	NORMAL	NORMAL	NORMAL
898 3558 5905 9823	<30 ANOS	BRANCA	>8 ANOS	<16 SEMANAS	>6 CONSULTAS	1	1	0	FEMIININO			AIG	2018	ARAGUAÍNA-TO	ZONA URBANA	REFLEXO BILATERAL PRESENTE	NORMAL	NORMAL	NORMAL
708 2372 7637 6483	<30 ANOS	PARDA	>8 ANOS	<16 SEMANAS	>6 CONSULTAS	1	1	0	FEMININO			AIG	2018	ARAGUAÍNA-TO	ZONA URBANA	REFLEXO BILATERAL PRESENTE	NORMAL	NORMAL	NORMAL
703 6362 7683 7293	<30 ANOS	PRETA	<8 ANOS	<16 SEMANAS	>6 CONSULTAS	1	1	0	MASCULINO			AIG	2018	ARAGUAÍNA-TO	ZONA URBANA	REFLEXO BILATERAL PRESENTE	NORMAL	NORMAL	NORMAL
708 8023 9235 5341	<30 ANOS	PARDA	<8 ANOS	<16 SEMANAS	>6 CONSULTAS	1	1	1	MASCULINO	COMPLETO	PREMATURIDADE	AIG	2018	ARAGUAÍNA-TO	ZONA URBANA	REFLEXO BILATERAL PRESENTE	NORMAL	NORMAL	NORMAL
701 3314 5451 4616	<30 ANOS	PARDA	>8 ANOS	<16 SEMANAS	>6 CONSULTAS	1	1	0	FEMININO			AIG	2018	ARAGUAÍNA-TO	ZONA URBANA	REFLEXO BILATERAL PRESENTE	NORMAL	NORMAL	NORMAL
705 1541 3324 1341	<30 ANOS	PARDA	<8 ANOS	<16 SEMANAS	>6 CONSULTAS	1	1	1	FEMININO	COMPLETO	SEM ALTERAÇÕES	AIG	2018	ARAGUAÍNA-TO	ZONA URBANA	REFLEXO BILATERAL PRESENTE	NORMAL	NORMAL	NORMAL
700 1263 574 6849	>30 ANOS	PARDA	<8 ANOS	<16 SEMANAS	>6 CONSULTAS	1	1	1	MASCULINO	COMPLETO	SEM ALTERAÇÕES	AIG	2018	BRASILÂNDIA DO TOCANTINS-TO	ZONA URBANA	REFLEXO BILATERAL PRESENTE	NORMAL	NORMAL	NORMAL
709 3143 2431 4323	<30 ANOS	PARDA	<8 ANOS	<16 SEMANAS	>6 CONSULTAS	1	1	0	FEMININO			AIG	2018	ARAGUAÍNA-TO	ZONA URBANA	REFLEXO BILATERAL PRESENTE	NORMAL	NORMAL	NORMAL
704 0069 4856 8746	<30 ANOS	PRETA	<8 ANOS	<16 SEMANAS	>6 CONSULTAS	1	1	1	FEMININO	COMPLETO	SEM ALTERAÇÕES	AIG	2018	ARAGUAÍNA-TO	ZONA URBANA	REFLEXO BILATERAL PRESENTE	NORMAL	NORMAL	NORMAL
703 8372 9302 8986	<30 ANOS	PARDA	<8 ANOS	<16 SEMANAS	>6 CONSULTAS	1	1	1	MASCULINO	COMPLETO	SEM ALTERAÇÕES	AIG	2018	ARAGUAÍNA-TO	ZONA URBANA	REFLEXO BILATERAL PRESENTE	NORMAL	NORMAL	NORMAL
705 8767 8789 8723	<30 ANOS	PARDA	>8 ANOS	<16 SEMANAS	>6 CONSULTAS	1	1	0	MASCULINO			AIG	2018	ARAGUAÍNA-TO	ZONA URBANA	REFLEXO BILATERAL PRESENTE	NORMAL	NORMAL	NORMAL
700 6892 9830 8108	<30 ANOS	INDIGENA	<8 ANOS	<16 SEMANAS	>6 CONSULTAS	1	1	0	MASCULINO			AIG	2018	ARAGUAÍNA-TO	ZONA URBANA	REFLEXO BILATERAL PRESENTE	NORMAL	NORMAL	NORMAL
703 1938 8462 4526	<30 ANOS	PARDA	<8 ANOS	<16 SEMANAS	>6 CONSULTAS	1	1	1	MASCULINO	COMPLETO	SEM ALTERAÇÕES	AIG	2018	ARAGUAÍNA-TO	ZONA URBANA	REFLEXO BILATERAL PRESENTE	NORMAL	NORMAL	NORMAL
707 9658 9689 4578	<30 ANOS	PARDA	>8 ANOS	<16 SEMANAS	>6 CONSULTAS	1	1	0	FEMININO			AIG	2018	BABAÇULÂNDIA-TO	ZONA URBANA	REFLEXO BILATERAL PRESENTE	NORMAL	NORMAL	NORMAL
706 9647 5525 6325	<30 ANOS	PRETA	<8 ANOS	>16 SEMANAS	>6 CONSULTAS	1	0	1	MASCULINO	COMPLETO	SEM ALTERAÇÕES	AIG	2018	BANDEIRANTES-TO	ZONA URBANA	REFLEXO BILATERAL PRESENTE	NORMAL	NORMAL	NORMAL
702 5890 4508 0658	<30 ANOS	PARDA	>8 ANOS	<16 SEMANAS	>6 CONSULTAS	1	1	1	FEMININO	COMPLETO	SEM ALTERAÇÕES	AIG	2018	ARAGUAÍNA-TO	ZONA URBANA	REFLEXO BILATERAL PRESENTE	NORMAL	NORMAL	NORMAL
706 2468 0768 5891	<30 ANOS	PARDA	<8 ANOS	<16 SEMANAS	>6 CONSULTAS	1	1	0	FEMININO			AIG	2018	ARAGUAÍNA-TO	ZONA URBANA	REFLEXO BILATERAL PRESENTE	NORMAL	NORMAL	NORMAL
700 9365 4647 2920	<30 ANOS	PRETA	<8 ANOS	<16 SEMANAS	>6 CONSULTAS	1	1	1	MASCULINO	COMPLETO	PREMATURIDADE	PIG	2018	ARAGUAÍNA-TO	ZONA URBANA	REFLEXO BILATERAL PRESENTE	NORMAL	NORMAL	NORMAL
702 2745 5375 8079	<30 ANOS	PARDA	<8 ANOS	<16 SEMANAS	>6 CONSULTAS	1	1	0	FEMININO			AIG	2018	ARAGUAÍNA-TO	ZONA URBANA	REFLEXO BILATERAL PRESENTE	NORMAL	NORMAL	NORMAL
703 8790 3020 9101	<30 ANOS	PARDA	>8 ANOS	<16 SEMANAS	>6 CONSULTAS	1	1	1	MASCULINO	COMPLETO	SEM ALTERAÇÕES	AIG	2018	ARAGUAÍNA-TO	ZONA URBANA	REFLEXO BILATERAL PRESENTE	NORMAL	NORMAL	NORMAL
706 0143 2141 4252	<30 ANOS	PARDA	<8 ANOS	<16 SEMANAS	>6 CONSULTAS	1	1	0	FEMININO			AIG	2018	ARAGUAÍNA-TO	ZONA URBANA	REFLEXO BILATERAL PRESENTE	NORMAL	NORMAL	NORMAL
709 6272 7272 7656	<30 ANOS	PARDA	<8 ANOS	<16 SEMANAS	>6 CONSULTAS	1	1	0	MASCULINO			AIG	2018	SANTA FÉ DO ARAGUAIA-TO	ZONA URBANA	REFLEXO BILATERAL PRESENTE	NORMAL	NORMAL	NORMAL
701 8494 9494 7353	<30 ANOS	PARDA	<8 ANOS	<16 SEMANAS	>6 CONSULTAS	1	1	1	FEMININO	COMPLETO	SEM ALTERAÇÕES	AIG	2018	ARAGUAÍNA-TO	ZONA URBANA	REFLEXO BILATERAL PRESENTE	NORMAL	NORMAL	NORMAL
705 4232 3265 7887	<30 ANOS	PRETA	<8 ANOS	<16 SEMANAS	>6 CONSULTAS	1	1	0	MASCULINO			AIG	2018	ARAGUAÍNA-TO	ZONA URBANA	REFLEXO BILATERAL PRESENTE	NORMAL	NORMAL	NORMAL
700 9797 8574 5456	<30 ANOS	PRETA	>8 ANOS	<16 SEMANAS	>6 CONSULTAS	1	1	0	MASCULINO			AIG	2018	ARAGUAÍNA-TO	ZONA URBANA	REFLEXO BILATERAL PRESENTE	NORMAL	NORMAL	NORMAL
703 6576 8492 9143	<30 ANOS	PARDA	<8 ANOS	<16 SEMANAS	>6 CONSULTAS	1	1	1	MASCULINO	COMPLETO	SEM ALTERAÇÕES	AIG	2018	ARAGUAÍNA-TO	ZONA URBANA	REFLEXO BILATERAL PRESENTE	NORMAL	NORMAL	NORMAL
707 4354 6400 1332	<30 ANOS	PARDA	>8 ANOS	<16 SEMANAS	>6 CONSULTAS	1	1	0	FEMININO			AIG	2018	ARAGUAÍNA-TO	ZONA URBANA	REFLEXO BILATERAL PRESENTE	NORMAL	NORMAL	NORMAL
702 7674 9302 8511	<30 ANOS	PARDA	<8 ANOS	<16 SEMANAS	>6 CONSULTAS	1	1	1	MASCULINO	COMPLETO	SEM ALTERAÇÕES	AIG	2018	NOVA OLINDA-TO	ZONA URBANA	REFLEXO BILATERAL PRESENTE	NORMAL	NORMAL	NORMAL
700 5536 5785 9302	<30 ANOS	PARDA	<8 ANOS	>16 SEMANAS	>6 CONSULTAS	1	0	1	FEMININO	COMPLETO		AIG	2018	ARAGUAÍNA-TO	ZONA URBANA	REFLEXO BILATERAL PRESENTE	NORMAL	NORMAL	NORMAL
707 5454 7348 2732	<30 ANOS	PARDA	>8 ANOS	<16 SEMANAS	>6 CONSULTAS	1	1	0	MASCULINO			AIG	2018	ARAGUAÍNA-TO	ZONA URBANA	REFLEXO BILATERAL PRESENTE	NORMAL	NORMAL	NORMAL
705 7616 5241 5617	<30 ANOS	PARDA	>8 ANOS	<16 SEMANAS	>6 CONSULTAS	1	1	1	MASCULINO	COMPLETO	SEM ALTERAÇÕES	AIG	2018	ARAGUAÍNA-TO	ZONA URBANA	REFLEXO BILATERAL PRESENTE	NORMAL	NORMAL	NORMAL
708 6362 8982 9039	<30 ANOS	PARDA	<8 ANOS	<16 SEMANAS	>6 CONSULTAS	1	1	0	FEMININO			AIG	2018	ARAGUAÍNA-TO	ZONA URBANA	REFLEXO BILATERAL PRESENTE	NORMAL	NORMAL	NORMAL
700 0189 1251 2356	>30 ANOS	PARDA	<8 ANOS	<16 SEMANAS	>6 CONSULTAS	1	1	1	MASCULINO	COMPLETO	SEM ALTERAÇÕES	AIG	2018	WANDERLÂNDIA-TO	ZONA URBANA	REFLEXO BILATERAL PRESENTE	NORMAL	NORMAL	NORMAL
898 5374 6340 2901	<30 ANOS	PARDA	>8 ANOS	<16 SEMANAS	>6 CONSULTAS	1	1	1	FEMININO	COMPLETO	SEM ALTERAÇÕES	AIG	2018	ARAGUAÍNA-TO	ZONA URBANA	REFLEXO BILATERAL PRESENTE	NORMAL	NORMAL	NORMAL
703 9019 2019 0276	<30 ANOS	PARDA	<8 ANOS	<16 SEMANAS	>6 CONSULTAS	1	1	1	FEMININO	COMPLETO	SEM ALTERAÇÕES	AIG	2018	ARAGUAÍNA-TO	ZONA URBANA	REFLEXO BILATERAL PRESENTE	NORMAL	NORMAL	NORMAL
706 5765 7656 5760	<30 ANOS	AMARELA	<8 ANOS	<16 SEMANAS	>6 CONSULTAS	1	1	0	FEMININO			AIG	2018	ARAGUAÍNA-TO	ZONA URBANA	REFLEXO BILATERAL PRESENTE	NORMAL	NORMAL	NORMAL
702 0911 2765 1562	<30 ANOS	PARDA	<8 ANOS	>16 SEMANAS	>6 CONSULTAS	1	0	1	MASCULINO	COMPLETO	ASCITE	AIG	2018	ARAGUAÍNA-TO	ZONA URBANA	REFLEXO BILATERAL PRESENTE	NORMAL	NORMAL	NORMAL
701 8937 8325 3892	<30 ANOS	BRANCA	>8 ANOS	<16 SEMANAS	>6 CONSULTAS	1	1	0	FEMININO			AIG	2018	ARAGUAÍNA-TO	ZONA URBANA	REFLEXO BILATERAL PRESENTE	NORMAL	NORMAL	NORMAL
704 8019 2981 2561	<30 ANOS	PARDA	<8 ANOS	<16 SEMANAS	>6 CONSULTAS	1	1	0	MASCULINO			AIG	2018	ARAGUAÍNA-TO	ZONA URBANA	REFLEXO BILATERAL PRESENTE	NORMAL	NORMAL	NORMAL
708 5241 5651 7791	<30 ANOS	PARDA	<8 ANOS	<16 SEMANAS	>6 CONSULTAS	1	1	1	FEMININO	COMPLETO	SEM ALTERAÇÕES	AIG	2018	ARAGUAÍNA-TO	ZONA RURAL	REFLEXO BILATERAL PRESENTE	NORMAL	NORMAL	NORMAL
706 2736 3546 7349	<30 ANOS	PARDA	<8 ANOS	<16 SEMANAS	>6 CONSULTAS	1	1	0	MASCULINO			AIG	2018	SANTA FÉ DO ARAGUAIA-TO	ZONA URBANA	REFLEXO BILATERAL PRESENTE	NORMAL	NORMAL	NORMAL
702 2472 6458 0604	<30 ANOS	PARDA	<8 ANOS	<16 SEMANAS	>6 CONSULTAS	1	1	1	MASCULINO	COMPLETO	SEM ALTERAÇÕES	AIG	2018	ARAGUAÍNA-TO	ZONA URBANA	REFLEXO BILATERAL PRESENTE	NORMAL	NORMAL	NORMAL
703 5281 3588 2211	<30 ANOS	INDIGENA	<8 ANOS	>16 SEMANAS	>6 CONSULTAS	1	0	0	FEMININO		SEM ALTERAÇÕES	AIG	2018	ARAGUAÍNA-TO	ZONA URBANA	REFLEXO BILATERAL PRESENTE	NORMAL	NORMAL	NORMAL
706 4784 5932 2763	<30 ANOS	PARDA	>8 ANOS	<16 SEMANAS	>6 CONSULTAS	1	1	0	MASCULINO			AIG	2018	ARAGUAÍNA-TO	ZONA URBANA	REFLEXO BILATERAL PRESENTE	NORMAL	NORMAL	NORMAL
703 0758 4476 4376	<30 ANOS	PARDA	<8 ANOS	<16 SEMANAS	>6 CONSULTAS	1	1	1	MASCULINO	COMPLETO	SEM ALTERAÇÕES	AIG	2018	ARAGUANÃ-TO	ZONA URBANA	REFLEXO BILATERAL PRESENTE	NORMAL	NORMAL	NORMAL
705 2193 8467 4763	>30 ANOS	BRANCA	>8 ANOS	<16 SEMANAS	>6 CONSULTAS	1	1	0	MASCULINO			AIG	2018	ARAGUAÍNA-TO	ZONA URBANA	REFLEXO BILATERAL PRESENTE	NORMAL	NORMAL	NORMAL
702 9507 8728 3627	<30 ANOS	PARDA	<8 ANOS	<16 SEMANAS	>6 CONSULTAS	1	1	1	MASCULINO	COMPLETO	SEM ALTERAÇÕES	AIG	2018	ARAGUAÍNA-TO	ZONA URBANA	REFLEXO BILATERAL PRESENTE	NORMAL	NORMAL	NORMAL
701 9372 8937 3156	<30 ANOS	PARDA	<8 ANOS	>16 SEMANAS	>6 CONSULTAS	1	1	0	MASCULINO			AIG	2018	ARAGUAÍNA-TO	ZONA URBANA	REFLEXO BILATERAL PRESENTE	NORMAL	NORMAL	NORMAL
709 6121 5624 1291	<30 ANOS	PRETA	<8 ANOS	<16 SEMANAS	>6 CONSULTAS	1	1	1	FEMININO	COMPLETO	SEM ALTERAÇÕES	AIG	2018	ARAGUAÍNA-TO	ZONA URBANA	REFLEXO BILATERAL PRESENTE	NORMAL	NORMAL	NORMAL
707 0164 8528 8005	<30 ANOS	PARDA	>8 ANOS	<16 SEMANAS	>6 CONSULTAS	1	1	0	MASCULINO			AIG	2018	ARAGUAÍNA-TO	ZONA URBANA	REFLEXO BILATERAL PRESENTE	NORMAL	NORMAL	NORMAL
709 5287 6502 1443	<30 ANOS	PARDA	<8 ANOS	<16 SEMANAS	>6 CONSULTAS	1	1	1	MASCULINO	COMPLETO	PREMATURIDADE	AIG	2018	ARAGUAÍNA-TO	ZONA URBANA	REFLEXO BILATERAL PRESENTE	NORMAL	NORMAL	NORMAL
708 3894 2384 6728	<30 ANOS	PARDA	<8 ANOS	<16 SEMANAS	>6 CONSULTAS	1	1	0	MASCULINO			AIG	2018	ARAGUAÍNA-TO	ZONA URBANA	REFLEXO BILATERAL PRESENTE	NORMAL	NORMAL	NORMAL
705 0839 4237 3527	<30 ANOS	PARDA	<8 ANOS	<16 SEMANAS	>6 CONSULTAS	1	1	1	MASCULINO	COMPLETO	SEM ALTERAÇÕES	AIG	2018	ARAGUAÍNA-TO	ZONA URBANA	REFLEXO BILATERAL PRESENTE	NORMAL	NORMAL	NORMAL
702 9573 8946 2542	<30 ANOS	PARDA	>8 ANOS	<16 SEMANAS	>6 CONSULTAS	1	1	0	MASCULINO			AIG	2018	ARAGUAÍNA-TO	ZONA URBANA	REFLEXO BILATERAL PRESENTE	NORMAL	NORMAL	NORMAL
704 0943 9378 2525	<30 ANOS	PARDA	>8 ANOS	<16 SEMANAS	>6 CONSULTAS	1	1	0	MASCULINO			AIG	2018	ARAGUAÍNA-TO	ZONA URBANA	REFLEXO BILATERAL PRESENTE	NORMAL	NORMAL	NORMAL
709 8323 7029 3293	<30 ANOS	PARDA	<8 ANOS	<16 SEMANAS	>6 CONSULTAS	1	1	0	MASCULINO			AIG	2018	NOVA OLINDA-TO	ZONA URBANA	REFLEXO BILATERAL PRESENTE	NORMAL	NORMAL	NORMAL
707 2536 3457 6346	<30 ANOS	PARDA	>8 ANOS	<16 SEMANAS	>6 CONSULTAS	1	1	1	FEMININO	COMPLETO	PREMATURIDADE	AIG	2018	ARAGUAÍNA-TO	ZONA URBANA	REFLEXO BILATERAL PRESENTE	NORMAL	NORMAL	NORMAL
705 0088 0039 2761	<30 ANOS	PARDA	<8 ANOS	<16 SEMANAS	>6 CONSULTAS	1	1	1	MASCULINO	COMPLETO	SEM ALTERAÇÕES	AIG	2018	ARAGUAÍNA-TO	ZONA URBANA	REFLEXO BILATERAL PRESENTE	NORMAL	NORMAL	NORMAL
706 4992 4260 3982	<30 ANOS	PARDA	<8 ANOS	<16 SEMANAS	>6 CONSULTAS	1	1	1	MASCULINO	COMPLETO	SEM ALTERAÇÕES	AIG	2018	FILADÉLFIA-TO	ZONA URBANA	REFLEXO BILATERAL PRESENTE	NORMAL	NORMAL	NORMAL
702 7624 6807 3963	<30 ANOS	PARDA	>8 ANOS	<16 SEMANAS	>6 CONSULTAS	1	1	0	FEMININO			AIG	2018	ARAGUAÍNA-TO	ZONA RURAL	REFLEXO BILATERAL PRESENTE	NORMAL	NORMAL	NORMAL
705 7642 6634 5664	<30 ANOS	PARDA	<8 ANOS	<16 SEMANAS	>6 CONSULTAS	1	1	1	MASCULINO	COMPLETO	SEM ALTERAÇÕES	AIG	2018	ARAGUAÍNA-TO	ZONA URBANA	REFLEXO BILATERAL PRESENTE	NORMAL	NORMAL	NORMAL
700 9202 9828 8746	<30 ANOS	PARDA	<8 ANOS	<16 SEMANAS	>6 CONSULTAS	1	1	1	FEMININO	COMPLETO	PREMATURIDADE	AIG	2018	ARAGUAÍNA-TO	ZONA URBANA	REFLEXO BILATERAL PRESENTE	NORMAL	NORMAL	NORMAL
703 3535 3623 8239	<30 ANOS	PARDA	>8 ANOS	<16 SEMANAS	>6 CONSULTAS	1	1	0	MASCULINO			AIG	2018	ARAGUAÍNA-TO	ZONA URBANA	REFLEXO BILATERAL PRESENTE	NORMAL	NORMAL	NORMAL
708 0606 3848 7357	<30 ANOS	PARDA	<8 ANOS	<16 SEMANAS	>6 CONSULTAS	1	1	1	FEMININO	COMPLETO	SEM ALTERAÇÕES	AIG	2018	COLINAS-TO	ZONA URBANA	REFLEXO BILATERAL PRESENTE	NORMAL	NORMAL	NORMAL
705 2641 1427 1829	<30 ANOS	PARDA	>8 ANOS	<16 SEMANAS	>6 CONSULTAS	1	1	0	MASCULINO			AIG	2018	ARAGUAÍNA-TO	ZONA URBANA	REFLEXO BILATERAL PRESENTE	NORMAL	NORMAL	NORMAL
701 0407 5625 3427	<30 ANOS	PARDA	<8 ANOS	<16 SEMANAS	>6 CONSULTAS	1	1	0	FEMININO			AIG	2018	ARAGUAÍNA-TO	ZONA URBANA	REFLEXO BILATERAL PRESENTE	NORMAL	NORMAL	NORMAL
701 8362 5901 4439	<30 ANOS	PRETA	<8 ANOS	>16 SEMANAS	>6 CONSULTAS	0	0	1	MASCULINO	COMPLETO	PREMATURIDADE E RETINOCOROIDITE	PIG	2018	ARAGUAÍNA-TO	ZONA URBANA	REFLEXO AUSENTE EM OE	NORMAL	NORMAL	NORMAL
701 2749 3947 6452	<30 ANOS	PARDA	<8 ANOS	<16 SEMANAS	>6 CONSULTAS	1	1	0	MASCULINO	COMPLETO		AIG	2018	ARAGUAÍNA-TO	ZONA URBANA	REFLEXO BILATERAL PRESENTE	NORMAL	NORMAL	NORMAL
705 8418 3282 2021	<30 ANOS	PARDA	>8 ANOS	<16 SEMANAS	>6 CONSULTAS	1	1	0	FEMININO			AIG	2018	ARAGUAÍNA-TO	ZONA URBANA	REFLEXO BILATERAL PRESENTE	NORMAL	NORMAL	NORMAL
708 9898 9397 8121	<30 ANOS	BRANCA	<8 ANOS	<16 SEMANAS	>6 CONSULTAS	1	1	1	MASCULINO	COMPLETO	SEM ALTERAÇÕES	AIG	2018	BERNARDO SAYÃO-TO	ZONA URBANA	REFLEXO BILATERAL PRESENTE	NORMAL	NORMAL	NORMAL
708 3215 2431 2468	<30 ANOS	PARDA	>8 ANOS	<16 SEMANAS	>6 CONSULTAS	1	1	0	MASCULINO			AIG	2018	ARAGUAÍNA-TO	ZONA URBANA	REFLEXO BILATERAL PRESENTE	NORMAL	NORMAL	NORMAL
705 7040 8357 2466	<30 ANOS	PARDA	<8 ANOS	<16 SEMANAS	>6 CONSULTAS	1	1	1	MASCULINO	COMPLETO	SEM ALTERAÇÕES	AIG	2018	BABAÇULÂNDIA-TO	ZONA URBANA	REFLEXO BILATERAL PRESENTE	NORMAL	NORMAL	NORMAL
704 9997 8297 6564	<30 ANOS	PARDA	<8 ANOS	<16 SEMANAS	>6 CONSULTAS	1	1	1	MASCULINO	COMPLETO	SEM ALTERAÇÕES	AIG	2018	ARAGUAÍNA-TO	ZONA URBANA	REFLEXO BILATERAL PRESENTE	NORMAL	NORMAL	NORMAL
707 5649 0857 6594	<30 ANOS	PARDA	<8 ANOS	<16 SEMANAS	>6 CONSULTAS	1	1	0	FEMININO			AIG	2018	ARAGUAÍNA-TO	ZONA URBANA	REFLEXO BILATERAL PRESENTE	NORMAL	NORMAL	NORMAL
700 2612 1018 1563	<30 ANOS	PARDA	>8 ANOS	<16 SEMANAS	>6 CONSULTAS	1	1	1	MASCULINO	COMPLETO	SEM ALTERAÇÕES	AIG	2018	ARAGUAÍNA-TO	ZONA URBANA	REFLEXO BILATERAL PRESENTE	NORMAL	NORMAL	NORMAL
706 4358 3930 2025	<30 ANOS	PARDA	<8 ANOS	<16 SEMANAS	>6 CONSULTAS	1	1	1	MASCULINO	COMPLETO	SEM ALTERAÇÕES	AIG	2018	ANGICO-TO	ZONA URBANA	REFLEXO BILATERAL PRESENTE	NORMAL	NORMAL	NORMAL
701 6260 0302 7917	<30 ANOS	INDIGENA	>8 ANOS	<16 SEMANAS	>6 CONSULTAS	1	1	0	FEMININO			AIG	2018	ARAGUAÍNA-TO	ZONA URBANA	REFLEXO BILATERAL PRESENTE	NORMAL	NORMAL	NORMAL
704 9169 1473 4736	<30 ANOS	PARDA	<8 ANOS	<16 SEMANAS	>6 CONSULTAS	1	1	1	MASCULINO	COMPLETO	SEM ALTERAÇÕES	AIG	2018	ARAGUAÍNA-TO	ZONA URBANA	REFLEXO BILATERAL PRESENTE	NORMAL	NORMAL	NORMAL
706 6364 8282 7322	<30 ANOS	PARDA	>8 ANOS	<16 SEMANAS	>6 CONSULTAS	1	1	0	FEMININO			AIG	2018	FILADÉLFIA-TO	ZONA URBANA	REFLEXO BILATERAL PRESENTE	NORMAL	NORMAL	NORMAL
898 5242 4329 2892	<30 ANOS	PARDA	<8 ANOS	<16 SEMANAS	>6 CONSULTAS	1	1	0	FEMININO			GIG	2018	ARAGUAÍNA-TO	ZONA URBANA	REFLEXO BILATERAL PRESENTE	NORMAL	NORMAL	NORMAL
709 3512 5456 8780	>30 ANOS	PARDA	<8 ANOS	<16 SEMANAS	>6 CONSULTAS	1	1	1	FEMININO	COMPLETO	SEM ALTERAÇÕES	AIG	2018	ARAGUAÍNA-TO	ZONA URBANA	REFLEXO BILATERAL PRESENTE	NORMAL	NORMAL	NORMAL
705 8775 2579 6565	<30 ANOS	PARDA	<8 ANOS	<16 SEMANAS	>6 CONSULTAS	1	1	1	MASCULINO	COMPLETO	SEM ALTERAÇÕES	AIG	2018	ARAGUAÍNA-TO	ZONA URBANA	REFLEXO BILATERAL PRESENTE	NORMAL	NORMAL	NORMAL
700 9891 7621 5215	<30 ANOS	PARDA	>8 ANOS	<16 SEMANAS	>6 CONSULTAS	1	1	0	FEMININO			AIG	2018	PALMEIRAS DO TOCANTINS-TO	ZONA URBANA	REFLEXO BILATERAL PRESENTE	NORMAL	NORMAL	NORMAL
703 2974 4686 7697	<30 ANOS	PARDA	<8 ANOS	<16 SEMANAS	>6 CONSULTAS	1	1	0	MASCULINO			AIG	2018	ARAGUAÍNA-TO	ZONA URBANA	REFLEXO BILATERAL PRESENTE	NORMAL	NORMAL	NORMAL
709 8352 3233 4210	<30 ANOS	PARDA	<8 ANOS	>16 SEMANAS	>6 CONSULTAS	1	0	1	MASCULINO	COMPLETO	SEM ALTERAÇÕES	AIG	2018	NOVA OLINDA-TO	ZONA URBANA	REFLEXO BILATERAL PRESENTE	NORMAL	NORMAL	NORMAL
705 6920 7209 6926	<30 ANOS	AMARELA	>8 ANOS	<16 SEMANAS	>6 CONSULTAS	1	1	1	FEMININO			AIG	2018	ARAGUAÍNA-TO	ZONA URBANA	REFLEXO BILATERAL PRESENTE	NORMAL	NORMAL	NORMAL
702 7839 8562 7970	<30 ANOS	PARDA	<8 ANOS	<16 SEMANAS	>6 CONSULTAS	1	1	0	FEMININO			AIG	2018	MURICILÂNDIA-TO	ZONA URBANA	REFLEXO BILATERAL PRESENTE	NORMAL	NORMAL	NORMAL
707 4232 3657 2436	>30 ANOS	PARDA	<8 ANOS	<16 SEMANAS	>6 CONSULTAS	1	1	0	MASCULINO			AIG	2018	ARAGUAÍNA-TO	ZONA URBANA	REFLEXO BILATERAL PRESENTE	NORMAL	NORMAL	NORMAL
708 2439 2003 7218	<30 ANOS	PARDA	>8 ANOS	<16 SEMANAS	>6 CONSULTAS	1	1	1	FEMININO	COMPLETO	SEM ALTERAÇÕES	AIG	2018	MAURILÂNDIA DO TOCANTINS-TO	ZONA URBANA	REFLEXO BILATERAL PRESENTE	NORMAL	NORMAL	NORMAL
705 0274 2845 3892	<30 ANOS	PARDA	<8 ANOS	<16 SEMANAS	>6 CONSULTAS	1	1	0	FEMININO			AIG	2018	ARAGUAÍNA-TO	ZONA URBANA	REFLEXO BILATERAL PRESENTE	NORMAL	NORMAL	NORMAL
702 5668 2081 6820	<30 ANOS	PARDA	<8 ANOS	<16 SEMANAS	>6 CONSULTAS	1	1	1	FEMININO	COMPLETO	SEM ALTERAÇÕES	AIG	2018	ARAGUAÍNA-TO	ZONA URBANA	REFLEXO BILATERAL PRESENTE	NORMAL	NORMAL	NORMAL
702 3965 6001 4923	<30 ANOS	PRETA	<8 ANOS	<16 SEMANAS	>6 CONSULTAS	1	1	1	MASCULINO	COMPLETO	SEM ALTERAÇÕES	AIG	2018	ANGICO-TO	ZONA URBANA	REFLEXO BILATERAL PRESENTE	NORMAL	NORMAL	NORMAL
700 9682 8646 5004	<30 ANOS	PARDA	>8 ANOS	<16 SEMANAS	>6 CONSULTAS	1	1	0	FEMININO			AIG	2018	ARAGUAÍNA-TO	ZONA URBANA	REFLEXO BILATERAL PRESENTE	NORMAL	NORMAL	NORMAL
703 9090 2827 6156	<30 ANOS	PARDA	<8 ANOS	<16 SEMANAS	>6 CONSULTAS	1	1	1	MASCULINO	COMPLETO	SEM ALTERAÇÕES	AIG	2018	ARAGUAÍNA-TO	ZONA URBANA	REFLEXO BILATERAL PRESENTE	NORMAL	NORMAL	NORMAL
705 1454 5415 6567	<30 ANOS	PARDA	<8 ANOS	<16 SEMANAS	>6 CONSULTAS	1	1	0	MASCULINO			AIG	2018	ANANÁS-TO	ZONA URBANA	REFLEXO BILATERAL PRESENTE	NORMAL	NORMAL	NORMAL
709 2372 4782 4892	<30 ANOS	PARDA	<8 ANOS	<16 SEMANAS	>6 CONSULTAS	1	1	0	FEMININO			AIG	2018	ARAGUAÍNA-TO	ZONA URBANA	REFLEXO BILATERAL PRESENTE	NORMAL	NORMAL	NORMAL
701 4892 4900 2483	<30 ANOS	PARDA	<8 ANOS	<16 SEMANAS	>6 CONSULTAS	1	1	1	MASCULINO	COMPLETO	PREMATURIDADE	AIG	2018	ARAGUAÍNA-TO	ZONA URBANA	REFLEXO BILATERAL PRESENTE	NORMAL	NORMAL	NORMAL
704 5378 7837 8276	<30 ANOS	PARDA	>8 ANOS	<16 SEMANAS	>6 CONSULTAS	1	1	0	FEMININO			AIG	2018	BRASILÂNDIA DO TOCANTINS-TO	ZONA URBANA	REFLEXO BILATERAL PRESENTE	NORMAL	NORMAL	NORMAL
898 8232 6735 2766	<30 ANOS	PARDA	<8 ANOS	<16 SEMANAS	>6 CONSULTAS	1	1	1	MASCULINO	COMPLETO	SEM ALTERAÇÕES	AIG	2018	ARAGUAÍNA-TO	ZONA URBANA	REFLEXO BILATERAL PRESENTE	NORMAL	NORMAL	NORMAL
701 4389 3840 0008	<30 ANOS	PARDA	<8 ANOS	<16 SEMANAS	>6 CONSULTAS	1	1	1	MASCULINO	COMPLETO	SEM ALTERAÇÕES	AIG	2018	ARAGUAÍNA-TO	ZONA URBANA	REFLEXO BILATERAL PRESENTE	NORMAL	NORMAL	NORMAL
707 2613 4513 1342	<30 ANOS	PARDA	>8 ANOS	<16 SEMANAS	>6 CONSULTAS	1	1	0	MASCULINO			AIG	2018	ARAGUAÍNA-TO	ZONA URBANA	REFLEXO BILATERAL PRESENTE	NORMAL	NORMAL	NORMAL
709 6127 6289 9856	<30 ANOS	PARDA	<8 ANOS	<16 SEMANAS	>6 CONSULTAS	1	1	0	FEMININO			AIG	2018	ANGICO-TO	ZONA URBANA	REFLEXO BILATERAL PRESENTE	NORMAL	NORMAL	NORMAL
700 3776 2990 0101	<30 ANOS	PARDA	<8 ANOS	>16 SEMANAS	>6 CONSULTAS	1	0	1	MASCULINO	COMPLETO	SEM ALTERAÇÕES	AIG	2018	ARAGUAÍNA-TO	ZONA URBANA	REFLEXO BILATERAL PRESENTE	NORMAL	NORMAL	NORMAL
702 3235 8293 7828	<30 ANOS	INDIGENA	<8 ANOS	<16 SEMANAS	>6 CONSULTAS	1	1	1	FEMININO	COMPLETO	SEM ALTERAÇÕES	AIG	2018	ARAGUAÍNA-TO	ZONA URBANA	REFLEXO BILATERAL PRESENTE	NORMAL	NORMAL	NORMAL
705 0367 4654 5635	<30 ANOS	PARDA	<8 ANOS	<16 SEMANAS	>6 CONSULTAS	1	1	1	MASCULINO	COMPLETO	PREMATURIDADE	AIG	2018	ARAGUAÍNA-TO	ZONA URBANA	REFLEXO BILATERAL PRESENTE	NORMAL	NORMAL	NORMAL
708 6456 5784 8945	>30 ANOS	PARDA	>8 ANOS	<16 SEMANAS	>6 CONSULTAS	1	1	0	FEMININO			AIG	2018	COLINAS-TO	ZONA URBANA	REFLEXO BILATERAL PRESENTE	NORMAL	NORMAL	NORMAL
705 6064 7429 6486	<30 ANOS	PARDA	>8 ANOS	<16 SEMANAS	>6 CONSULTAS	1	1	0	MASCULINO			AIG	2018	ARAGUAÍNA-TO	ZONA URBANA	REFLEXO BILATERAL PRESENTE	NORMAL	NORMAL	NORMAL
709 9002 4271 9326	<30 ANOS	PARDA	<8 ANOS	<16 SEMANAS	>6 CONSULTAS	1	1	1	FEMININO	COMPLETO	SEM ALTERAÇÕES	AIG	2018	FILADÉLFIA-TO	ZONA URBANA	REFLEXO BILATERAL PRESENTE	NORMAL	NORMAL	NORMAL
700 9504 0845 7853	<30 ANOS	AMARELA	>8 ANOS	<16 SEMANAS	>6 CONSULTAS	1	1	1	MASCULINO			AIG	2018	BERNARDO SAYÃO-TO	ZONA URBANA	REFLEXO BILATERAL PRESENTE	NORMAL	NORMAL	NORMAL
703 3232 5290 2657	<30 ANOS	BRANCA	>8 ANOS	<16 SEMANAS	>6 CONSULTAS	1	1	0	MASCULINO			AIG	2018	ARAGUAÍNA-TO	ZONA URBANA	REFLEXO BILATERAL PRESENTE	NORMAL	NORMAL	NORMAL
706 3893 3265 8652	<30 ANOS	PARDA	<8 ANOS	<16 SEMANAS	>6 CONSULTAS	1	1	1	FEMININO	COMPLETO	SEM ALTERAÇÕES	AIG	2018	ARAGUAÍNA-TO	ZONA URBANA	REFLEXO BILATERAL PRESENTE	NORMAL	NORMAL	NORMAL
702 5242 6449 8025	<30 ANOS	PARDA	<8 ANOS	<16 SEMANAS	>6 CONSULTAS	1	1	0	FEMININO			AIG	2018	ARAGUAÍNA-TO	ZONA URBANA	REFLEXO BILATERAL PRESENTE	NORMAL	NORMAL	NORMAL
705 0392 3027 8327	<30 ANOS	PARDA	<8 ANOS	<16 SEMANAS	>6 CONSULTAS	1	1	1	FEMININO	COMPLETO	SEM ALTERAÇÕES	AIG	2018	ARAGUAÍNA-TO	ZONA URBANA	REFLEXO BILATERAL PRESENTE	NORMAL	NORMAL	NORMAL
703 6214 5213 2761	<30 ANOS	PARDA	>8 ANOS	<16 SEMANAS	>6 CONSULTAS	1	1	0	MASCULINO			AIG	2018	BRASILÂNDIA DO TOCANTINS-TO	ZONA URBANA	REFLEXO BILATERAL PRESENTE	NORMAL	NORMAL	NORMAL
708 2981 0201 2712	<30 ANOS	PARDA	>8 ANOS	<16 SEMANAS	>6 CONSULTAS	1	1	0	FEMININO			AIG	2018	ARAGUAÍNA-TO	ZONA URBANA	REFLEXO BILATERAL PRESENTE	NORMAL	NORMAL	NORMAL
704 4514 2162 9190	<30 ANOS	PRETA	<8 ANOS	>16 SEMANAS	<6 CONSULTAS	0	0	1	MASCULINO	COMPLETO	PREMATURIDADE	AIG	2018	ARAGUAÍNA-TO	ZONA URBANA	REFLEXO BILATERAL PRESENTE	NORMAL	NORMAL	NORMAL
702 0430 4421 4251	<30 ANOS	PARDA	>8 ANOS	<16 SEMANAS	>6 CONSULTAS	1	1	0	FEMININO			AIG	2018	ARAGUAÍNA-TO	ZONA URBANA	REFLEXO BILATERAL PRESENTE	NORMAL	NORMAL	NORMAL
705 2100 2921 8721	<30 ANOS	PARDA	<8 ANOS	<16 SEMANAS	>6 CONSULTAS	1	1	0	MASCULINO			AIG	2018	MURICILÂNDIA-TO	ZONA URBANA	REFLEXO BILATERAL PRESENTE	NORMAL	NORMAL	NORMAL
706 7201 8087 5674	<30 ANOS	PARDA	>8 ANOS	<16 SEMANAS	>6 CONSULTAS	1	1	0	FEMININO			AIG	2018	ARAGUAÍNA-TO	ZONA URBANA	REFLEXO BILATERAL PRESENTE	NORMAL	NORMAL	NORMAL
707 5645 3809 1562	<30 ANOS	PARDA	<8 ANOS	<16 SEMANAS	>6 CONSULTAS	1	1	1	MASCULINO	COMPLETO	SEM ALTERAÇÕES	AIG	2018	ARAGUAÍNA-TO	ZONA URBANA	REFLEXO BILATERAL PRESENTE	NORMAL	NORMAL	NORMAL
709 1345 6747 8347	<30 ANOS	PARDA	<8 ANOS	<16 SEMANAS	>6 CONSULTAS	1	1	1	FEMININO	COMPLETO	SEM ALTERAÇÕES	AIG	2018	DARCINÓPOLIS-TO	ZONA URBANA	REFLEXO BILATERAL PRESENTE	NORMAL	NORMAL	NORMAL
709 0101 4947 5208	<30 ANOS	PARDA	>8 ANOS	<16 SEMANAS	>6 CONSULTAS	1	1	0	MASCULINO			AIG	2018	ARAGUAÍNA-TO	ZONA URBANA	REFLEXO BILATERAL PRESENTE	NORMAL	NORMAL	NORMAL
703 9885 0950 6849	<30 ANOS	BRANCA	<8 ANOS	<16 SEMANAS	>6 CONSULTAS	1	1	1	MASCULINO	COMPLETO	SEM ALTERAÇÕES	AIG	2018	ARAGUAÍNA-TO	ZONA URBANA	REFLEXO BILATERAL PRESENTE	NORMAL	NORMAL	NORMAL
707 9328 2625 1405	<30 ANOS	PARDA	<8 ANOS	<16 SEMANAS	>6 CONSULTAS	1	1	0	FEMININO			AIG	2018	ARAGUAÍNA-TO	ZONA URBANA	REFLEXO BILATERAL PRESENTE	NORMAL	NORMAL	NORMAL
700 7262 2562 4162	<30 ANOS	PARDA	<8 ANOS	<16 SEMANAS	>6 CONSULTAS	1	1	1	FEMININO	COMPLETO	SEM ALTERAÇÕES	AIG	2018	ARAGUAÍNA-TO	ZONA URBANA	REFLEXO BILATERAL PRESENTE	NORMAL	NORMAL	NORMAL
706 9887 3726 5362	<30 ANOS	PARDA	>8 ANOS	<16 SEMANAS	>6 CONSULTAS	1	1	1	MASCULINO	COMPLETO	PREMATURIDADE	PIG	2018	BARRA DO OURO-TO	ZONA URBANA	REFLEXO BILATERAL PRESENTE	NORMAL	NORMAL	NORMAL
702 4056 5974 8327	<30 ANOS	PARDA	>8 ANOS	<16 SEMANAS	>6 CONSULTAS	1	1	0	MASCULINO			AIG	2018	COLMEIA-TO	ZONA URBANA	REFLEXO BILATERAL PRESENTE	NORMAL	NORMAL	NORMAL
701 9736 2536 0589	<30 ANOS	PARDA	<8 ANOS	<16 SEMANAS	>6 CONSULTAS	1	1	0	MASCULINO			AIG	2018	ARAGUAÍNA-TO	ZONA URBANA	REFLEXO BILATERAL PRESENTE	NORMAL	NORMAL	NORMAL
701 6345 6901 9021	<30 ANOS	PARDA	<8 ANOS	<16 SEMANAS	>6 CONSULTAS	1	1	1	MASCULINO	COMPLETO	SEM ALTERAÇÕES	AIG	2018	ARAGUAÍNA-TO	ZONA URBANA	REFLEXO BILATERAL PRESENTE	NORMAL	NORMAL	NORMAL
708 0890 8909 4362	>30 ANOS	PARDA	>8 ANOS	<16 SEMANAS	>6 CONSULTAS	1	1	0	FEMININO			AIG	2018	ARAGUAÍNA-TO	ZONA URBANA	REFLEXO BILATERAL PRESENTE	NORMAL	NORMAL	NORMAL
700 8544 0482 5488	<30 ANOS	INDIGENA	<8 ANOS	<16 SEMANAS	>6 CONSULTAS	1	1	0	MASCULINO			GIG	2018	ARAGUAÍNA-TO	ZONA URBANA	REFLEXO BILATERAL PRESENTE	NORMAL	NORMAL	NORMAL
706 2317 7155 1449	<30 ANOS	PARDA	<8 ANOS	<16 SEMANAS	>6 CONSULTAS	1	1	1	MASCULINO	COMPLETO	RETINOCOROIDITE	AIG	2018	CARMOLÂNDIA-TO	ZONA URBANA	REFLEXO AUSENTE EM OD	NORMAL	NORMAL	NORMAL
704 6729 4658 6533	<30 ANOS	PARDA	<8 ANOS	<16 SEMANAS	>6 CONSULTAS	1	1	0	FEMININO			AIG	2018	ARAGUAÍNA-TO	ZONA URBANA	REFLEXO BILATERAL PRESENTE	NORMAL	NORMAL	NORMAL
701 4374 8552 2950	<30 ANOS	PARDA	<8 ANOS	<16 SEMANAS	>6 CONSULTAS	1	1	1	MASCULINO	COMPLETO	SEM ALTERAÇÕES	AIG	2018	ARAGUAÍNA-TO	ZONA URBANA	REFLEXO BILATERAL PRESENTE	NORMAL	NORMAL	NORMAL
705 7765 9008 8675	<30 ANOS	PARDA	>8 ANOS	<16 SEMANAS	>6 CONSULTAS	1	1	1	FEMNININO	COMPLETO	SEM ALTERAÇÕES	AIG	2018	ARAGUAÍNA-TO	ZONA URBANA	REFLEXO BILATERAL PRESENTE	NORMAL	NORMAL	NORMAL
701 9342 7282 3292	<30 ANOS	PARDA	>8 ANOS	<16 SEMANAS	>6 CONSULTAS	1	1	0	MASCULINO			AIG	2018	ARAGUAÍNA-TO	ZONA URBANA	REFLEXO BILATERAL PRESENTE	NORMAL	NORMAL	NORMAL
703 3284 6292 4481	<30 ANOS	BRANCA	>8 ANOS	<16 SEMANAS	>6 CONSULTAS	1	1	0	FEMININO			AIG	2018	BANDEIRANTES-TO	ZONA URBANA	REFLEXO BILATERAL PRESENTE	NORMAL	NORMAL	NORMAL
709 0990 1030 0404	<30 ANOS	PARDA	<8 ANOS	<16 SEMANAS	>6 CONSULTAS	1	1	1	MASCULINO	COMPLETO	SEM ALTERAÇÕES	AIG	2018	ARAGUAÍNA-TO	ZONA URBANA	REFLEXO BILATERAL PRESENTE	NORMAL	NORMAL	NORMAL
704 0526 1719 4938	<30 ANOS	PARDA	<8 ANOS	<16 SEMANAS	>6 CONSULTAS	1	1	1	FEMNININO	COMPLETO		AIG	2018	ARAGUAÍNA-TO	ZONA URBANA	REFLEXO BILATERAL PRESENTE	NORMAL	NORMAL	NORMAL
706 9822 7283 9472	<30 ANOS	BRANCA	>8 ANOS	<16 SEMANAS	>6 CONSULTAS	1	1	0	MASCULINO			AIG	2018	ARAGUAÍNA-TO	ZONA URBANA	REFLEXO BILATERAL PRESENTE	NORMAL	NORMAL	NORMAL
703 5487 1918 4723	<30 ANOS	PARDA	<8 ANOS	<16 SEMANAS	>6 CONSULTAS	1	1	1	FEMININO	COMPLETO	PREMATURIDADE	AIG	2018	ARAGUAÍNA-TO	ZONA URBANA	REFLEXO BILATERAL PRESENTE	NORMAL	NORMAL	NORMAL
705 6583 9037 2843	<30 ANOS	PARDA	<8 ANOS	<16 SEMANAS	>6 CONSULTAS	1	1	0	MASCULINO			AIG	2018	ARAGUAÍNA-TO	ZONA URBANA	REFLEXO BILATERAL PRESENTE	NORMAL	NORMAL	NORMAL
707 4345 8928 6574	<30 ANOS	PARDA	>8 ANOS	<16 SEMANAS	>6 CONSULTAS	1	1	1	FEMININO	COMPLETO	SEM ALTERAÇÕES	AIG	2018	COLMEIA-TO	ZONA URBANA	REFLEXO BILATERAL PRESENTE	NORMAL	NORMAL	NORMAL
700 9003 4544 7828	<30 ANOS	PRETA	<8 ANOS	<16 SEMANAS	>6 CONSULTAS	1	1	0	MASCULINO			AIG	2018	ARAGUAÍNA-TO	ZONA URBANA	REFLEXO BILATERAL PRESENTE	NORMAL	NORMAL	NORMAL
702 0882 4353 6282	<30 ANOS	PARDA	>8 ANOS	<16 SEMANAS	>6 CONSULTAS	1	1	1	MASCULINO	COMPLETO	SEM ALTERAÇÕES	AIG	2018	ARAPOEMA-TO	ZONA RURAL	REFLEXO BILATERAL PRESENTE	NORMAL	NORMAL	NORMAL
703 9254 7292 7271	<30 ANOS	PARDA	<8 ANOS	>16 SEMANAS	>6 CONSULTAS	1	0	1	FEMININO	COMPLETO		AIG	2018	ARAGUAÍNA-TO	ZONA URBANA	REFLEXO BILATERAL PRESENTE	NORMAL	NORMAL	NORMAL
709 7171 8163 5462	<30 ANOS	PARDA	<8 ANOS	<16 SEMANAS	>6 CONSULTAS	1	1	0	MASCULINO			AIG	2018	ARAGUAÍNA-TO	ZONA URBANA	REFLEXO BILATERAL PRESENTE	NORMAL	NORMAL	NORMAL
708 3576 8695 2456	<30 ANOS	AMARELA	>8 ANOS	<16 SEMANAS	>6 CONSULTAS	1	1	0	MASCULINO			AIG	2018	ARAGUAÍNA-TO	ZONA URBANA	REFLEXO BILATERAL PRESENTE	NORMAL	NORMAL	NORMAL
709 0320 4367 7985	<30 ANOS	PARDA	<8 ANOS	<16 SEMANAS	>6 CONSULTAS	1	1	1	FEMININO	COMPLETO	SEM ALTERAÇÕES	AIG	2018	SANTA FÉ DO ARAGUAIA-TO	ZONA URBANA	REFLEXO BILATERAL PRESENTE	NORMAL	NORMAL	NORMAL
704 0849 6433 8968	<30 ANOS	PARDA	>8 ANOS	<16 SEMANAS	>6 CONSULTAS	1	1	1	FEMININO	COMPLETO	SEM ALTERAÇÕES	AIG	2018	ARAGUAÍNA-TO	ZONA URBANA	REFLEXO BILATERAL PRESENTE	NORMAL	NORMAL	NORMAL
705 9274 6473 8201	<30 ANOS	PARDA	<8 ANOS	<16 SEMANAS	>6 CONSULTAS	1	1	1	FEMININO	COMPLETO	SEM ALTERAÇÕES	AIG	2018	ARAGUAÍNA-TO	ZONA URBANA	REFLEXO BILATERAL PRESENTE	NORMAL	NORMAL	NORMAL
709 0263 4928 6565	<30 ANOS	INDIGENA	<8 ANOS	<16 SEMANAS	>6 CONSULTAS	1	1	0	FEMININO			AIG	2018	BARRA DO OURO-TO	ZONA URBANA	REFLEXO BILATERAL PRESENTE	NORMAL	NORMAL	NORMAL
704 8595 7594 9373	<30 ANOS	PARDA	<8 ANOS	<16 SEMANAS	>6 CONSULTAS	1	1	1	FEMININO	COMPLETO	SEM ALTERAÇÕES	AIG	2018	ARAGUAÍNA-TO	ZONA URBANA	REFLEXO BILATERAL PRESENTE	NORMAL	NORMAL	NORMAL
898 4467 3028 3546	<30 ANOS	PARDA	>8 ANOS	<16 SEMANAS	>6 CONSULTAS	1	1	1	MASCULINO		PREMATURIDADE	AIG	2018	ARAGUAÍNA-TO	ZONA URBANA	REFLEXO BILATERAL PRESENTE	NORMAL	NORMAL	NORMAL
702 4373 7608 2632	<30 ANOS	PARDA	<8 ANOS	<16 SEMANAS	>6 CONSULTAS	1	1	1	FEMININO	COMPLETO	SEM ALTERAÇÕES	AIG	2018	ARAGUAÍNA-TO	ZONA URBANA	REFLEXO BILATERAL PRESENTE	NORMAL	NORMAL	NORMAL
705 0860 2142 0796	<30 ANOS	PARDA	>8 ANOS	<16 SEMANAS	>6 CONSULTAS	1	1	0	MASCULINO			AIG	2018	ARAGUAÍNA-TO	ZONA URBANA	REFLEXO BILATERAL PRESENTE	NORMAL	NORMAL	NORMAL
704 4524 0593 8575	<30 ANOS	PARDA	<8 ANOS	<16 SEMANAS	>6 CONSULTAS	1	1	1	FEMININO	COMPLETO	PREMATURIDADE	PIG	2018	ARAGUAÍNA-TO	ZONA URBANA	REFLEXO BILATERAL PRESENTE	NORMAL	NORMAL	NORMAL
709 8476 3143 6475	<30 ANOS	PARDA	<8 ANOS	<16 SEMANAS	>6 CONSULTAS	1	1	0	MASCULINO			AIG	2018	ARAGUAÍNA-TO	ZONA URBANA	REFLEXO BILATERAL PRESENTE	NORMAL	NORMAL	NORMAL
702 8596 6773 8278	<30 ANOS	INDIGENA	>8 ANOS	<16 SEMANAS	>6 CONSULTAS	1	1	0	FEMININO			AIG	2018	ARAGUAÍNA-TO	ZONA URBANA	REFLEXO BILATERAL PRESENTE	NORMAL	NORMAL	NORMAL
705 9385 6565 6382	<30 ANOS	AMARELA	<8 ANOS	<16 SEMANAS	>6 CONSULTAS	1	1	1	FEMININO	COMPLETO	SEM ALTERAÇÕES	AIG	2018	ARAGUAÍNA-TO	ZONA URBANA	REFLEXO BILATERAL PRESENTE	NORMAL	NORMAL	NORMAL
700 9103 6452 7292	<30 ANOS	PARDA	>8 ANOS	<16 SEMANAS	>6 CONSULTAS	1	1	0	MASCULINO			AIG	2018	ANANÁS-TO	ZONA URBANA	REFLEXO BILATERAL PRESENTE	NORMAL	NORMAL	NORMAL
704 0291 9395 7019	<30 ANOS	PRETA	<8 ANOS	<16 SEMANAS	>6 CONSULTAS	1	1	1	MASCULINO	COMPLETO	SEM ALTERAÇÕES	AIG	2018	ARAGUAÍNA-TO	ZONA URBANA	REFLEXO BILATERAL PRESENTE	NORMAL	NORMAL	NORMAL
705 0102 9292 0364	<30 ANOS	PARDA	<8 ANOS	<16 SEMANAS	>6 CONSULTAS	1	1	1	FEMININO	COMPLETO	SEM ALTERAÇÕES	AIG	2018	ARAGUAÍNA-TO	ZONA URBANA	REFLEXO BILATERAL PRESENTE	NORMAL	NORMAL	NORMAL
701 5657 3726 5576	<30 ANOS	PRETA	<8 ANOS	<16 SEMANAS	>6 CONSULTAS	1	1	0	MASCULINO			AIG	2018	MURICILÂNDIA-TO	ZONA URBANA	REFLEXO BILATERAL PRESENTE	NORMAL	NORMAL	NORMAL
704 8787 6868 4947	<30 ANOS	PARDA	<8 ANOS	>16 SEMANAS	>6 CONSULTAS	1	0	1	FEMININO	COMPLETO	SEM ALTERAÇÕES	AIG	2018	ARAGUAÍNA-TO	ZONA URBANA	REFLEXO BILATERAL PRESENTE	NORMAL	NORMAL	NORMAL
701 5645 3546 4782	<30 ANOS	BRANCA	<8 ANOS	<16 SEMANAS	>6 CONSULTAS	1	1	0	MASCULINO			AIG	2018	ARAGUAÍNA-TO	ZONA URBANA	REFLEXO BILATERAL PRESENTE	NORMAL	NORMAL	NORMAL
706 6373 8350 3271	<30 ANOS	PARDA	>8 ANOS	<16 SEMANAS	>6 CONSULTAS	1	1	0	FEMININO			AIG	2018	ARAGUAÍNA-TO	ZONA URBANA	REFLEXO BILATERAL PRESENTE	NORMAL	NORMAL	NORMAL
708 2450 3331 9596	<30 ANOS	PARDA	>8 ANOS	<16 SEMANAS	>6 CONSULTAS	1	1	1	FEMININO	COMPLETO	SEM ALTERAÇÕES	AIG	2018	ARAGUAÍNA-TO	ZONA URBANA	REFLEXO BILATERAL PRESENTE	NORMAL	NORMAL	NORMAL
705 6329 0751 2226	<30 ANOS	PARDA	<8 ANOS	<16 SEMANAS	>6 CONSULTAS	1	1	1	FEMININO	COMPLETO	SEM ALTERAÇÕES	AIG	2018	ARAGUAÍNA-TO	ZONA URBANA	REFLEXO BILATERAL PRESENTE	NORMAL	NORMAL	NORMAL
704 2747 9164 3620	<30 ANOS	PARDA	>8 ANOS	<16 SEMANAS	>6 CONSULTAS	1	1	0	MASCULINO			AIG	2018	ARAPOEMA-TO	ZONA URBANA	REFLEXO BILATERAL PRESENTE	NORMAL	NORMAL	NORMAL
703 7889 3472 5556	<30 ANOS	PARDA	<8 ANOS	<16 SEMANAS	>6 CONSULTAS	1	1	1	FEMININO	COMPLETO	SEM ALTERAÇÕES	AIG	2018	BABAÇULÂNDIA-TO	ZONA URBANA	REFLEXO BILATERAL PRESENTE	NORMAL	NORMAL	NORMAL
700 5869 7009 8133	<30 ANOS	PARDA	<8 ANOS	<16 SEMANAS	>6 CONSULTAS	1	1	0	MASCULINO			AIG	2019	ARAGUAÍNA-TO	ZONA URBANA	REFLEXO BILATERAL PRESENTE	NORMAL	NORMAL	NORMAL
704 2728 2544 7353	<30 ANOS	PARDA	<8 ANOS	<16 SEMANAS	>6 CONSULTAS	1	1	0	FEMININO			AIG	2019	ARAGUAÍNA-TO	ZONA URBANA	REFLEXO BILATERAL PRESENTE	NORMAL	NORMAL	NORMAL
708 3242 5261 7182	<30 ANOS	PARDA	>8 ANOS	<16 SEMANAS	>6 CONSULTAS	1	1	1	MASCULINO	COMPLETO	SEM ALTERAÇÕES	AIG	2019	ARAGUAÍNA-TO	ZONA URBANA	REFLEXO BILATERAL PRESENTE	NORMAL	NORMAL	NORMAL
704 5639 2017 5384	<30 ANOS	PARDA	<8 ANOS	<16 SEMANAS	>6 CONSULTAS	1	1	1	FEMININO	COMPLETO	SEM ALTERAÇÕES	AIG	2019	ARAGUAÍNA-TO	ZONA URBANA	REFLEXO BILATERAL PRESENTE	NORMAL	NORMAL	NORMAL
702 9824 5372 7262	<30 ANOS	INDIGENA	<8 ANOS	<16 SEMANAS	>6 CONSULTAS	1	1	0	FEMININO			AIG	2019	ARAGUAÍNA-TO	ZONA URBANA	REFLEXO BILATERAL PRESENTE	NORMAL	NORMAL	NORMAL
705 7287 4646 5756	<30 ANOS	PARDA	<8 ANOS	<16 SEMANAS	>6 CONSULTAS	1	1	1	MASCULINO	COMPLETO	SEM ALTERAÇÕES	AIG	2019	CARMOLÂNDIA-TO	ZONA URBANA	REFLEXO BILATERAL PRESENTE	NORMAL	NORMAL	NORMAL
708 5621 0956 3826	<30 ANOS	PARDA	<8 ANOS	<16 SEMANAS	>6 CONSULTAS	1	1	1	FEMININO	COMPLETO	SEM ALTERAÇÕES	AIG	2019	ARAGUAÍNA-TO	ZONA URBANA	REFLEXO BILATERAL PRESENTE	NORMAL	NORMAL	NORMAL
898 5621 9282 6282	<30 ANOS	PARDA	>8 ANOS	<16 SEMANAS	>6 CONSULTAS	1	0	1	MASCULINO	COMPLETO	SEM ALTERAÇÕES	AIG	2019	FILADÉLFIA-TO	ZONA URBANA	REFLEXO BILATERAL PRESENTE	NORMAL	NORMAL	NORMAL
705 9202 9132 4256	<30 ANOS	PARDA	<8 ANOS	<16 SEMANAS	>6 CONSULTAS	1	1	1	MASCULINO	COMPLETO	SEM ALTERAÇÕES	AIG	2019	ARAGUAÍNA-TO	ZONA URBANA	REFLEXO BILATERAL PRESENTE	NORMAL	NORMAL	NORMAL
708 3839 2023 2324	<30 ANOS	PARDA	<8 ANOS	<16 SEMANAS	>6 CONSULTAS	1	1	1	MASCULINO	COMPLETO	PREMATURIDADE	AIG	2019	ARAGUAÍNA-TO	ZONA URBANA	REFLEXO BILATERAL PRESENTE	NORMAL	NORMAL	NORMAL
700 2584 5450 5056	<30 ANOS	PARDA	<8 ANOS	<16 SEMANAS	>6 CONSULTAS	1	1	0	MASCULINO			AIG	2019	ARAGUAÍNA-TO	ZONA RURAL	REFLEXO BILATERAL PRESENTE	NORMAL	NORMAL	NORMAL
702 4455 8365 4352	<30 ANOS	PARDA	<8 ANOS	<16 SEMANAS	>6 CONSULTAS	1	1	1	FEMININO	COMPLETO	SEM ALTERAÇÕES	AIG	2019	COLMEIA-TO	ZONA URBANA	REFLEXO BILATERAL PRESENTE	NORMAL	NORMAL	NORMAL
708 6585 6676 9392	>30 ANOS	PRETA	>8 ANOS	<16 SEMANAS	>6 CONSULTAS	1	1	1	FEMININO	COMPLETO	SEM ALTERAÇÕES	AIG	2019	ARAGUAÍNA-TO	ZONA URBANA	REFLEXO BILATERAL PRESENTE	NORMAL	NORMAL	NORMAL
898 9329 5427 7329	<30 ANOS	PRETA	<8 ANOS	<16 SEMANAS	>6 CONSULTAS	1	1	0	MASCULINO			AIG	2019	ARAGUAÍNA-TO	ZONA URBANA	REFLEXO BILATERAL PRESENTE	NORMAL	NORMAL	NORMAL
705 7484 5414 0919	<30 ANOS	PARDA	>8 ANOS	<16 SEMANAS	>6 CONSULTAS	1	1	1	MASCULINO	COMPLETO	SEM ALTERAÇÕES	AIG	2019	ARAGUAÍNA-TO	ZONA URBANA	REFLEXO BILATERAL PRESENTE	NORMAL	NORMAL	NORMAL
700 0038 4351 9732	>30 ANOS	PARDA	<8 ANOS	<16 SEMANAS	>6 CONSULTAS	1	1	0	FEMININO			AIG	2019	ARAGUAÍNA-TO	ZONA URBANA	REFLEXO BILATERAL PRESENTE	NORMAL	NORMAL	NORMAL
705 1626 7890 8230	<30 ANOS	BRANCA	>8 ANOS	<16 SEMANAS	>6 CONSULTAS	1	1	1	MASCULINO	COMPLETO	PREMATURIDADE	AIG	2019	FILADÉLFIA-TO	ZONA URBANA	REFLEXO BILATERAL PRESENTE	NORMAL	NORMAL	NORMAL
709 2362 3268 3729	<30 ANOS	PARDA	<8 ANOS	<16 SEMANAS	>6 CONSULTAS	1	1	0	FEMININO			AIG	2019	ARAGUAÍNA-TO	ZONA URBANA	REFLEXO BILATERAL PRESENTE	NORMAL	NORMAL	NORMAL
707 3028 2517 1799	<30 ANOS	PARDA	<8 ANOS	<16 SEMANAS	>6 CONSULTAS	1	1	1	FEMININO	COMPLETO	PREMATURIDADE	AIG	2019	COLINAS-TO	ZONA URBANA	REFLEXO BILATERAL PRESENTE	NORMAL	NORMAL	NORMAL
704 7367 1690 9013	<30 ANOS	PARDA	>8 ANOS	<16 SEMANAS	>6 CONSULTAS	1	1	1	MASCULINO	COMPLETO	SEM ALTERAÇÕES	AIG	2019	ARAGUAÍNA-TO	ZONA URBANA	REFLEXO BILATERAL PRESENTE	NORMAL	NORMAL	NORMAL
706 2324 3644 9864	>30 ANOS	BRANCA	<8 ANOS	<16 SEMANAS	>6 CONSULTAS	1	1	0	FEMININO			AIG	2019	COLMEIA-TO	ZONA URBANA	REFLEXO BILATERAL PRESENTE	NORMAL	NORMAL	NORMAL
700 8926 1245 1344	<30 ANOS	PARDA	<8 ANOS	<16 SEMANAS	>6 CONSULTAS	1	1	0	MASCULINO			AIG	2019	ARAGUAÍNA-TO	ZONA URBANA	REFLEXO BILATERAL PRESENTE	NORMAL	NORMAL	NORMAL
898 3289 9050 2021	<30 ANOS	PARDA	>8 ANOS	<16 SEMANAS	>6 CONSULTAS	1	1	1	MASCULINO	COMPLETO	SEM ALTERAÇÕES	AIG	2019	ARAGUANÃ-TO	ZONA URBANA	REFLEXO BILATERAL PRESENTE	NORMAL	NORMAL	NORMAL
703 7878 9545 1717	<30 ANOS	PARDA	<8 ANOS	<16 SEMANAS	>6 CONSULTAS	1	1	0	MASCULINO			AIG	2019	ARAGUANÃ-TO	ZONA URBANA	REFLEXO BILATERAL PRESENTE	NORMAL	NORMAL	NORMAL
709 9027 6341 1172	<30 ANOS	PARDA	<8 ANOS	<16 SEMANAS	>6 CONSULTAS	1	1	1	MASCULINO	COMPLETO	SEM ALTERAÇÕES	AIG	2019	ANANÁS-TO	ZONA URBANA	REFLEXO BILATERAL PRESENTE	NORMAL	NORMAL	NORMAL
702 5383 0101 9098	<30 ANOS	PARDA	<8 ANOS	<16 SEMANAS	>6 CONSULTAS	1	1	0	MASCULINO			AIG	2019	ARAGUAÍNA-TO	ZONA RURAL	REFLEXO BILATERAL PRESENTE	NORMAL	NORMAL	NORMAL
706 4523 4517 5593	<30 ANOS	BRANCA	>8 ANOS	<16 SEMANAS	>6 CONSULTAS	1	1	1	MASCULINO	COMPLETO	SEM ALTERAÇÕES	AIG	2019	ARAGUAÍNA-TO	ZONA URBANA	REFLEXO BILATERAL PRESENTE	NORMAL	NORMAL	NORMAL
708 5233 9849 4562	<30 ANOS	PARDA	<8 ANOS	<16 SEMANAS	>6 CONSULTAS	1	1	0	FEMININO			AIG	2019	ARAGUAÍNA-TO	ZONA URBANA	REFLEXO BILATERAL PRESENTE	NORMAL	NORMAL	NORMAL
701 2911 8717 1443	<30 ANOS	PARDA	<8 ANOS	<16 SEMANAS	>6 CONSULTAS	1	1	0	MASCULINO			AIG	2019	BRASILÂNDIA DO TOCANTINS-TO	ZONA URBANA	REFLEXO BILATERAL PRESENTE	NORMAL	NORMAL	NORMAL
709 7200 1734 5010	<30 ANOS	PARDA	<8 ANOS	<16 SEMANAS	>6 CONSULTAS	1	1	0	MASCULINO			AIG	2019	ARAGUAÍNA-TO	ZONA URBANA	REFLEXO BILATERAL PRESENTE	NORMAL	NORMAL	NORMAL
705 1532 5263 8393	<30 ANOS	PARDA	<8 ANOS	<16 SEMANAS	>6 CONSULTAS	1	1	1	FEMININO	COMPLETO	SEM ALTERAÇÕES	AIG	2019	ARAGUAÍNA-TO	ZONA URBANA	REFLEXO BILATERAL PRESENTE	NORMAL	NORMAL	NORMAL
701 0936 3825 6425	<30 ANOS	PARDA	>8 ANOS	<16 SEMANAS	>6 CONSULTAS	1	1	0	MASCULINO			AIG	2019	ARAGUANÃ-TO	ZONA URBANA	REFLEXO BILATERAL PRESENTE	NORMAL	NORMAL	NORMAL
707 1452 8990 0789	<30 ANOS	PARDA	<8 ANOS	<16 SEMANAS	>6 CONSULTAS	1	1	1	MASCULINO	COMPLETO	SEM ALTERAÇÕES	AIG	2019	NOVA OLINDA-TO	ZONA URBANA	REFLEXO BILATERAL PRESENTE	NORMAL	NORMAL	NORMAL
704 5623 4134 2898	<30 ANOS	PARDA	<8 ANOS	<16 SEMANAS	>6 CONSULTAS	1	1	1	MASCULINO	COMPLETO	SEM ALTERAÇÕES	AIG	2019	ARAGUAÍNA-TO	ZONA URBANA	REFLEXO BILATERAL PRESENTE	NORMAL	NORMAL	NORMAL
705 9065 5647 8890	<30 ANOS	PARDA	<8 ANOS	<16 SEMANAS	>6 CONSULTAS	1	1	0	MASCULINO			AIG	2019	ARAGUAÍNA-TO	ZONA URBANA	REFLEXO BILATERAL PRESENTE	NORMAL	NORMAL	NORMAL
702 0924 5153 4218	<30 ANOS	INDIGENA	>8 ANOS	<16 SEMANAS	>6 CONSULTAS	1	1	1	FEMININO	COMPLETO	SEM ALTERAÇÕES	AIG	2019	ARAGUAÍNA-TO	ZONA URBANA	REFLEXO BILATERAL PRESENTE	NORMAL	NORMAL	NORMAL
705 8463 6539 2902	<30 ANOS	PARDA	<8 ANOS	<16 SEMANAS	>6 CONSULTAS	1	1	1	FEMININO	COMPLETO	SEM ALTERAÇÕES	AIG	2019	ANGICO-TO	ZONA URBANA	REFLEXO BILATERAL PRESENTE	NORMAL	NORMAL	NORMAL
701 5142 5143 3415	>30 ANOS	PARDA	<8 ANOS	<16 SEMANAS	>6 CONSULTAS	1	1	0	MASCULINO			AIG	2019	ARAGUAÍNA-TO	ZONA URBANA	REFLEXO BILATERAL PRESENTE	NORMAL	NORMAL	NORMAL
709 2243 8303 0753	<30 ANOS	PARDA	<8 ANOS	<16 SEMANAS	>6 CONSULTAS	1	1	1	FEMININO	COMPLETO	PREMATURIDADE	AIG	2019	ARAGUAÍNA-TO	ZONA URBANA	REFLEXO BILATERAL PRESENTE	NORMAL	NORMAL	NORMAL
703 4236 8960 5735	<30 ANOS	PRETA	<8 ANOS	>16 SEMANAS	<6 CONSULTAS	1	0	1	FEMININO	COMPLETO	PREMATURIDADE	AIG	2019	ARAGUAÍNA-TO	ZONA RURAL	REFLEXO BILATERAL PRESENTE	NORMAL	NORMAL	NORMAL
705 3475 7694 2291	<30 ANOS	PARDA	>8 ANOS	<16 SEMANAS	>6 CONSULTAS	1	1	1	FEMININO	COMPLETO	SEM ALTERAÇÕES	AIG	2019	ARAGUAÍNA-TO	ZONA URBANA	REFLEXO BILATERAL PRESENTE	NORMAL	NORMAL	NORMAL
707 3740 9698 3276	<30 ANOS	PARDA	<8 ANOS	<16 SEMANAS	>6 CONSULTAS	1	1	1	MASCULINO	COMPLETO	SEM ALTERAÇÕES	AIG	2019	AGUIARNÓPOLIS-TO	ZONA URBANA	REFLEXO BILATERAL PRESENTE	NORMAL	NORMAL	NORMAL
703 3256 3567 8590	>30 ANOS	PARDA	<8 ANOS	<16 SEMANAS	>6 CONSULTAS	1	1	0	FEMININO			AIG	2019	ARAGUAÍNA-TO	ZONA URBANA	REFLEXO BILATERAL PRESENTE	NORMAL	NORMAL	NORMAL
708 0908 9135 1561	<30 ANOS	PARDA	<8 ANOS	<16 SEMANAS	>6 CONSULTAS	1	1	1	MASCULINO	COMPLETO	SEM ALTERAÇÕES	AIG	2019	ARAGUAÍNA-TO	ZONA URBANA	REFLEXO BILATERAL PRESENTE	NORMAL	NORMAL	NORMAL
706 2891 0102 5635	<30 ANOS	PARDA	<8 ANOS	<16 SEMANAS	>6 CONSULTAS	1	1	1	FEMININO	COMPLETO	SEM ALTERAÇÕES	AIG	2019	ARAGUAÍNA-TO	ZONA URBANA	REFLEXO BILATERAL PRESENTE	NORMAL	NORMAL	NORMAL
706 6761 8939 0256	<30 ANOS	PARDA	<8 ANOS	<16 SEMANAS	>6 CONSULTAS	1	1	0	FEMININO			AIG	2019	FILADÉLFIA-TO	ZONA URBANA	REFLEXO BILATERAL PRESENTE	NORMAL	NORMAL	NORMAL
700 2345 2764 8998	>30 ANOS	PARDA	<8 ANOS	<16 SEMANAS	>6 CONSULTAS	1	1	0	FEMININO			AIG	2019	ARAGUAÍNA-TO	ZONA URBANA	REFLEXO BILATERAL PRESENTE	NORMAL	NORMAL	NORMAL
701 0265 2453 6745	<30 ANOS	PARDA	<8 ANOS	<16 SEMANAS	>6 CONSULTAS	1	1	1	MASCULINO	COMPLETO	SEM ALTERAÇÕES	AIG	2019	ARAGUAÍNA-TO	ZONA URBANA	REFLEXO BILATERAL PRESENTE	NORMAL	NORMAL	NORMAL
705 8335 6356 2829	<30 ANOS	PARDA	>8 ANOS	<16 SEMANAS	>6 CONSULTAS	1	1	1	FEMININO	COMPLETO	SEM ALTERAÇÕES	AIG	2019	COLINAS-TO	ZONA URBANA	REFLEXO BILATERAL PRESENTE	NORMAL	NORMAL	NORMAL
704 8335 6356 2829	<30 ANOS	PARDA	<8 ANOS	<16 SEMANAS	>6 CONSULTAS	1	1	0	FEMININO			AIG	2019	ARAGUAÍNA-TO	ZONA URBANA	REFLEXO BILATERAL PRESENTE	NORMAL	NORMAL	NORMAL
705 9372 9202 8565	<30 ANOS	PARDA	<8 ANOS	>16 SEMANAS	<6 CONSULTAS	0	0	1	MASCULINO	COMPLETO	PERICARDITE	PIG	2019	ARAGUAÍNA-TO	ZONA URBANA	REFLEXO BILATERAL PRESENTE	NORMAL	NORMAL	NORMAL
708 7480 5490 3278	<30 ANOS	PRETA	<8 ANOS	<16 SEMANAS	>6 CONSULTAS	1	1	1	MASCULINO	COMPLETO	SEM ALTERAÇÕES	AIG	2019	ARAGUAÍNA-TO	ZONA URBANA	REFLEXO BILATERAL PRESENTE	NORMAL	NORMAL	NORMAL
707 1451 2322 5634	<30 ANOS	PARDA	<8 ANOS	<16 SEMANAS	>6 CONSULTAS	1	1	0	MASCULINO			AIG	2019	PALMEIRAS DO TOCANTINS-TO	ZONA URBANA	REFLEXO BILATERAL PRESENTE	NORMAL	NORMAL	NORMAL
707 6788 7352 4514	<30 ANOS	PARDA	>8 ANOS	<16 SEMANAS	>6 CONSULTAS	1	1	1	FEMININO	COMPLETO	PREMATURIDADE	AIG	2019	ARAGUAÍNA-TO	ZONA URBANA	REFLEXO BILATERAL PRESENTE	NORMAL	NORMAL	NORMAL
700 9037 8946 2746	<30 ANOS	PARDA	<8 ANOS	<16 SEMANAS	>6 CONSULTAS	1	1	0	MASCULINO			AIG	2019	ARAGUAÍNA-TO	ZONA URBANA	REFLEXO BILATERAL PRESENTE	NORMAL	NORMAL	NORMAL
898 0482 3984 2873	<30 ANOS	AMARELA	<8 ANOS	<16 SEMANAS	>6 CONSULTAS	1	1	1	MASCULINO	COMPLETO	SEM ALTERAÇÕES	AIG	2019	ARAGUAÍNA-TO	ZONA URBANA	REFLEXO BILATERAL PRESENTE	NORMAL	NORMAL	NORMAL
703 9092 1627 8126	<30 ANOS	PARDA	<8 ANOS	<16 SEMANAS	>6 CONSULTAS	1	1	0	MASCULINO			AIG	2019	ARAGUAÍNA-TO	ZONA URBANA	REFLEXO BILATERAL PRESENTE	NORMAL	NORMAL	NORMAL
701 9058 9463 7867	<30 ANOS	PARDA	<8 ANOS	<16 SEMANAS	>6 CONSULTAS	1	1	0	FEMININO			AIG	2019	ARAGUAÍNA-TO	ZONA URBANA	REFLEXO BILATERAL PRESENTE	NORMAL	NORMAL	NORMAL
703 0829 1728 1627	>30 ANOS	BRANCA	>8 ANOS	<16 SEMANAS	>6 CONSULTAS	1	1	1	FEMININO	COMPLETO	SEM ALTERAÇÕES	AIG	2019	ARAGUAÍNA-TO	ZONA URBANA	REFLEXO BILATERAL PRESENTE	NORMAL	NORMAL	NORMAL
707 9821 6521 4214	<30 ANOS	PARDA	<8 ANOS	<16 SEMANAS	>6 CONSULTAS	1	1	0	FEMININO			AIG	2019	ARAGUAÍNA-TO	ZONA URBANA	REFLEXO BILATERAL PRESENTE	NORMAL	NORMAL	NORMAL
701 0832 7362 5161	<30 ANOS	PARDA	<8 ANOS	<16 SEMANAS	>6 CONSULTAS	1	1	1	FEMININO	COMPLETO	SEM ALTERAÇÕES	AIG	2019	ARAGUAÍNA-TO	ZONA URBANA	REFLEXO BILATERAL PRESENTE	NORMAL	NORMAL	NORMAL
705 6545 1452 3145	<30 ANOS	PARDA	>8 ANOS	<16 SEMANAS	>6 CONSULTAS	1	1	0	FEMININO			AIG	2019	SANTA FÉ DO ARAGUAIA-TO	ZONA URBANA	REFLEXO BILATERAL PRESENTE	NORMAL	NORMAL	NORMAL
706 8725 3245 1456	<30 ANOS	PARDA	<8 ANOS	<16 SEMANAS	>6 CONSULTAS	1	1	0	MASCULINO			AIG	2019	ARAGUAÍNA-TO	ZONA URBANA	REFLEXO BILATERAL PRESENTE	NORMAL	NORMAL	NORMAL
708 9589 4738 9849	<30 ANOS	PARDA	<8 ANOS	>16 SEMANAS	<6 CONSULTAS	0	0	1	MASCULINO	COMPLETO	PREMATURIDADE	PIG	2019	ARAGUAÍNA-TO	ZONA URBANA	REFLEXO BILATERAL PRESENTE	NORMAL	NORMAL	NORMAL
702 9861 5026 7877	<30 ANOS	PARDA	>8 ANOS	<16 SEMANAS	>6 CONSULTAS	1	1	0	FEMININO			AIG	2019	ARAGUAÍNA-TO	ZONA URBANA	REFLEXO BILATERAL PRESENTE	NORMAL	NORMAL	NORMAL
703 9909 5729 4010	>30 ANOS	PRETA	<8 ANOS	<16 SEMANAS	>6 CONSULTAS	1	1	0	MASCULINO			AIG	2019	BRASILÂNDIA DO TOCANTINS-TO	ZONA URBANA	REFLEXO BILATERAL PRESENTE	NORMAL	NORMAL	NORMAL
707 7787 6100 5275	<30 ANOS	PARDA	<8 ANOS	<16 SEMANAS	>6 CONSULTAS	1	1	1	FEMININO	COMPLETO	SEM ALTERAÇÕES	AIG	2019	ARAGUAÍNA-TO	ZONA URBANA	REFLEXO BILATERAL PRESENTE	NORMAL	NORMAL	NORMAL
706 5903 8604 2949	<30 ANOS	PARDA	<8 ANOS	<16 SEMANAS	>6 CONSULTAS	1	1	0	FEMININO			AIG	2019	ARAGUAÍNA-TO	ZONA URBANA	REFLEXO BILATERAL PRESENTE	NORMAL	NORMAL	NORMAL
704 2745 9898 0253	>30 ANOS	PARDA	>8 ANOS	<16 SEMANAS	>6 CONSULTAS	1	1	1	FEMININO	COMPLETO	SEM ALTERAÇÕES	AIG	2019	ARAGUAÍNA-TO	ZONA URBANA	REFLEXO BILATERAL PRESENTE	NORMAL	NORMAL	NORMAL
702 5729 3297 2427	<30 ANOS	PARDA	<8 ANOS	<16 SEMANAS	>6 CONSULTAS	1	1	1	MASCULINO	COMPLETO	SEM ALTERAÇÕES	AIG	2019	ARAGUAÍNA-TO	ZONA URBANA	REFLEXO BILATERAL PRESENTE	NORMAL	NORMAL	NORMAL
703 5242 1620 5259	<30 ANOS	PRETA	<8 ANOS	<16 SEMANAS	>6 CONSULTAS	1	1	0	MASCULINO			AIG	2019	ARAGUAÍNA-TO	ZONA URBANA	REFLEXO BILATERAL PRESENTE	NORMAL	NORMAL	NORMAL
702 9338 5271 3689	<30 ANOS	INDIGENA	<8 ANOS	<16 SEMANAS	>6 CONSULTAS	1	1	1	MASCULINO	COMPLETO	SEM ALTERAÇÕES	AIG	2019	ARAGUAÍNA-TO	ZONA URBANA	REFLEXO BILATERAL PRESENTE	NORMAL	NORMAL	NORMAL
703 2712 9472 9373	<30 ANOS	PARDA	<8 ANOS	<16 SEMANAS	>6 CONSULTAS	1	1	0	FEMININO			AIG	2019	BERNARDO SAYÃO-TO	ZONA URBANA	REFLEXO BILATERAL PRESENTE	NORMAL	NORMAL	NORMAL
706 0584 5621 9381	<30 ANOS	PARDA	<8 ANOS	>16 SEMANAS	>6 CONSULTAS	1	0	1	MASCULINO	COMPLETO	SEM ALTERAÇÕES	AIG	2019	ARAGUAÍNA-TO	ZONA URBANA	REFLEXO BILATERAL PRESENTE	NORMAL	NORMAL	NORMAL
700 5612 0779 6325	<30 ANOS	PARDA	>8 ANOS	<16 SEMANAS	>6 CONSULTAS	1	1	0	FEMININO			AIG	2019	ARAGUAÍNA-TO	ZONA URBANA	REFLEXO BILATERAL PRESENTE	NORMAL	NORMAL	NORMAL
701 9372 5242 0932	>30 ANOS	BRANCA	<8 ANOS	<16 SEMANAS	>6 CONSULTAS	1	1	1	FEMININO	COMPLETO	SEM ALTERAÇÕES	AIG	2019	ARAGUAÍNA-TO	ZONA URBANA	REFLEXO BILATERAL PRESENTE	NORMAL	NORMAL	NORMAL
702 7836 5145 9608	<30 ANOS	PARDA	<8 ANOS	<16 SEMANAS	>6 CONSULTAS	1	1	0	MASCULINO			AIG	2019	BARRA DO OURO-TO	ZONA URBANA	REFLEXO BILATERAL PRESENTE	NORMAL	NORMAL	NORMAL
707 5241 9827 4134	<30 ANOS	PARDA	<8 ANOS	<16 SEMANAS	>6 CONSULTAS	1	1	0	MASCULINO			AIG	2019	ARAGUANÃ-TO	ZONA URBANA	REFLEXO BILATERAL PRESENTE	NORMAL	NORMAL	NORMAL
701 0928 8989 5701	<30 ANOS	PARDA	<8 ANOS	<16 SEMANAS	>6 CONSULTAS	1	1	0	MASCULINO			AIG	2019	ARAGUAÍNA-TO	ZONA URBANA	REFLEXO BILATERAL PRESENTE	NORMAL	NORMAL	NORMAL
705 5164 6757 7836	<30 ANOS	PARDA	<8 ANOS	<16 SEMANAS	>6 CONSULTAS	1	1	0	FEMININO			AIG	2019	ARAGUAÍNA-TO	ZONA URBANA	REFLEXO BILATERAL PRESENTE	NORMAL	NORMAL	NORMAL
700 9281 5645 6347	>30 ANOS	PARDA	> 8 ANOS	<16 SEMANAS	>6 CONSULTAS	1	1	1	MASCULINO	COMPLETO	SEM ALTERAÇÕES	AIG	2019	ARAGUAÍNA-TO	ZONA URBANA	REFLEXO BILATERAL PRESENTE	NORMAL	NORMAL	NORMAL
703 0489 7823 6234	<30 ANOS	PARDA	<8 ANOS	<16 SEMANAS	>6 CONSULTAS	1	1	0	MASCULINO			AIG	2019	ARAGUAÍNA-TO	ZONA URBANA	REFLEXO BILATERAL PRESENTE	NORMAL	NORMAL	NORMAL
704 2671 0210 4452	<30 ANOS	PARDA	<8 ANOS	<16 SEMANAS	>6 CONSULTAS	1	1	1	FEMININO	COMPLETO	SEM ALTERAÇÕES	AIG	2019	ARAGUAÍNA-TO	ZONA URBANA	REFLEXO BILATERAL PRESENTE	NORMAL	NORMAL	NORMAL
706 4121 0345 5892	<30 ANOS	PARDA	<8 ANOS	<16 SEMANAS	>6 CONSULTAS	1	1	1	MASCULINO	COMPLETO	SEM ALTERAÇÕES	AIG	2019	ANGICO-TO	ZONA URBANA	REFLEXO BILATERAL PRESENTE	NORMAL	NORMAL	NORMAL
700 0998 2241 5179	<30 ANOS	PARDA	<8 ANOS	<16 SEMANAS	>6 CONSULTAS	1	1	0	MASCULINO			AIG	2019	ARAGUAÍNA-TO	ZONA URBANA	REFLEXO BILATERAL PRESENTE	NORMAL	NORMAL	NORMAL
703 0907 8245 4516	<30 ANOS	BRANCA	>8 ANOS	<16 SEMANAS	>6 CONSULTAS	1	1	0	MASCULINO			AIG	2019	ARAGUAÍNA-TO	ZONA URBANA	REFLEXO BILATERAL PRESENTE	NORMAL	NORMAL	NORMAL
702 7393 4524 2568	<30 ANOS	PARDA	<8 ANOS	<16 SEMANAS	>6 CONSULTAS	1	1	1	MASCULINO	COMPLETO	SEM ALTERAÇÕES	AIG	2019	ARAGUAÍNA-TO	ZONA URBANA	REFLEXO BILATERAL PRESENTE	NORMAL	NORMAL	NORMAL
705 9023 2314 5289	<30 ANOS	PARDA	<8 ANOS	<16 SEMANAS	>6 CONSULTAS	1	1	0	MASCULINO			AIG	2019	ARAGUAÍNA-TO	ZONA URBANA	REFLEXO BILATERAL PRESENTE	NORMAL	NORMAL	NORMAL
704 7902 3289 5347	>30 ANOS	AMARELA	<8 ANOS	<16 SEMANAS	>6 CONSULTAS	1	1	0	FEMININO			AIG	2019	MURICILÂNDIA-TO	ZONA URBANA	REFLEXO BILATERAL PRESENTE	NORMAL	NORMAL	NORMAL
701 8565 0950 4649	<30 ANOS	BRANCA	<8 ANOS	<16 SEMANAS	>6 CONSULTAS	1	1	0	FEMININO			AIG	2019	ARAGUAÍNA-TO	ZONA URBANA	REFLEXO BILATERAL PRESENTE	NORMAL	NORMAL	NORMAL
704 4035 3643 8922	<30 ANOS	PARDA	<8 ANOS	<16 SEMANAS	>6 CONSULTAS	1	1	1	FEMININO	COMPLETO	SEM ALTERAÇÕES	AIG	2019	ARAGUAÍNA-TO	ZONA URBANA	REFLEXO BILATERAL PRESENTE	NORMAL	NORMAL	NORMAL
702 6383 6527 3828	<30 ANOS	PARDA	<8 ANOS	<16 SEMANAS	>6 CONSULTAS	1	1	0	FEMININO			AIG	2019	COLMEIA-TO	ZONA URBANA	REFLEXO BILATERAL PRESENTE	NORMAL	NORMAL	NORMAL
702 0017 9502 2037	<30 ANOS	PARDA	<8 ANOS	<16 SEMANAS	>6 CONSULTAS	1	1	1	MASCULINO	COMPLETO	SEM ALTERAÇÕES	AIG	2019	ARAGUAÍNA-TO	ZONA URBANA	REFLEXO BILATERAL PRESENTE	NORMAL	NORMAL	NORMAL
700 6383 6527 3828	<30 ANOS	PARDA	<8 ANOS	<16 SEMANAS	>6 CONSULTAS	1	1	1	FEMININO	COMPLETO	SEM ALTERAÇÕES	AIG	2019	ARAGUAÍNA-TO	ZONA URBANA	REFLEXO BILATERAL PRESENTE	NORMAL	NORMAL	NORMAL
709 9061 5254 3490	<30 ANOS	PARDA	>8 ANOS	>16 SEMANAS	<6 CONSULTAS	0	0	1	FEMININO	COMPLETO	RETINOCOROIDITE	PIG	2019	ARAGUAÍNA-TO	ZONA URBANA	REFLEXO AUSENTE EM OD	NORMAL	NORMAL	NORMAL
702 3748 9256 4300	<30 ANOS	PARDA	<8 ANOS	<16 SEMANAS	>6 CONSULTAS	1	1	0	FEMININO			AIG	2019	ARAGUAÍNA-TO	ZONA URBANA	REFLEXO BILATERAL PRESENTE	NORMAL	NORMAL	NORMAL
707 2892 1621 1452	<30 ANOS	PARDA	<8 ANOS	<16 SEMANAS	>6 CONSULTAS	1	1	0	FEMININO			AIG	2019	ARAGUAÍNA-TO	ZONA URBANA	REFLEXO BILATERAL PRESENTE	NORMAL	NORMAL	NORMAL
705 6128 1900 9392	<30 ANOS	BRANCA	>8 ANOS	<16 SEMANAS	>6 CONSULTAS	1	1	0	MASCULINO			AIG	2019	ANANÁS-TO	ZONA URBANA	REFLEXO BILATERAL PRESENTE	NORMAL	NORMAL	NORMAL
701 3723 7623 8829	<30 ANOS	PARDA	<8 ANOS	<16 SEMANAS	>6 CONSULTAS	1	1	0	MASCULINO			AIG	2019	ARAGUAÍNA-TO	ZONA URBANA	REFLEXO BILATERAL PRESENTE	NORMAL	NORMAL	NORMAL
706 3002 0309 9079	<30 ANOS	PARDA	<8 ANOS	<16 SEMANAS	>6 CONSULTAS	1	1	0	FEMININO			AIG	2019	ARAGUAÍNA-TO	ZONA URBANA	REFLEXO BILATERAL PRESENTE	NORMAL	NORMAL	NORMAL
709 4563 2452 5627	<30 ANOS	PRETA	<8 ANOS	<16 SEMANAS	>6 CONSULTAS	1	1	0	MASCULINO			AIG	2019	ARAGUAÍNA-TO	ZONA URBANA	REFLEXO BILATERAL PRESENTE	NORMAL	NORMAL	NORMAL
703 8655 6675 8985	>30 ANOS	PARDA	<8 ANOS	<16 SEMANAS	>6 CONSULTAS	1	1	1	FEMININO	COMPLETO	SEM ALTERAÇÕES	AIG	2019	ARAGUAÍNA-TO	ZONA URBANA	REFLEXO BILATERAL PRESENTE	NORMAL	NORMAL	NORMAL
702 6542 3451 6789	>30 ANOS	PARDA	>8 ANOS	<16 SEMANAS	>6 CONSULTAS	1	1	0	FEMININO			AIG	2019	ARAGUAÍNA-TO	ZONA URBANA	REFLEXO BILATERAL PRESENTE	NORMAL	NORMAL	NORMAL
704 4957 6565 4372	<30 ANOS	PARDA	<8 ANOS	<16 SEMANAS	>6 CONSULTAS	1	1	0	FEMININO			AIG	2019	ARAGUAÍNA-TO	ZONA URBANA	REFLEXO BILATERAL PRESENTE	NORMAL	NORMAL	NORMAL
705 8929 0278 3535	>30 ANOS	PARDA	<8 ANOS	<16 SEMANAS	>6 CONSULTAS	1	1	1	MASCULINO	COMPLETO	SEM ALTERAÇÕES	AIG	2019	ARAGUAÍNA-TO	ZONA URBANA	REFLEXO BILATERAL PRESENTE	NORMAL	NORMAL	NORMAL
704 6389 2892 3434	<30 ANOS	BRANCA	>8 ANOS	<16 SEMANAS	>6 CONSULTAS	1	1	1	FEMININO	COMPLETO	SEM ALTERAÇÕES	AIG	2019	ARAGUAÍNA-TO	ZONA URBANA	REFLEXO BILATERAL PRESENTE	NORMAL	NORMAL	NORMAL
703 7889 3902 1542	<30 ANOS	PARDA	<8 ANOS	<16 SEMANAS	>6 CONSULTAS	1	1	0	FEMININO			AIG	2019	SANTA FÉ DO ARAGUAIA-TO	ZONA URBANA	REFLEXO BILATERAL PRESENTE	NORMAL	NORMAL	NORMAL
700 3245 7848 9245	<30 ANOS	PRETA	>8 ANOS	<16 SEMANAS	>6 CONSULTAS	1	1	1	FEMININO	COMPLETO	SEM ALTERAÇÕES	AIG	2019	ARAGUAÍNA-TO	ZONA URBANA	REFLEXO BILATERAL PRESENTE	NORMAL	NORMAL	NORMAL
702 3235 6378 8909	>30 ANOS	PARDA	<8 ANOS	<16 SEMANAS	>6 CONSULTAS	1	1	0	MASCULINO			AIG	2019	ARAGUAÍNA-TO	ZONA URBANA	REFLEXO BILATERAL PRESENTE	NORMAL	NORMAL	NORMAL
898 0925 2314 3213	<30 ANOS	PARDA	<8 ANOS	<16 SEMANAS	>6 CONSULTAS	1	1	0	MASCULINO			AIG	2019	ARAGUAÍNA-TO	ZONA URBANA	REFLEXO BILATERAL PRESENTE	NORMAL	NORMAL	NORMAL
706 4234 1567 8980	<30 ANOS	PARDA	<8 ANOS	<16 SEMANAS	>6 CONSULTAS	1	1	1	FEMININO	COMPLETO	SEM ALTERAÇÕES	AIG	2019	DARCINÓPOLIS-TO	ZONA URBANA	REFLEXO BILATERAL PRESENTE	NORMAL	NORMAL	NORMAL
709 0945 4489 0585	<30 ANOS	PARDA	<8 ANOS	<16 SEMANAS	>6 CONSULTAS	1	1	0	FEMININO			AIG	2019	ARAGUAÍNA-TO	ZONA URBANA	REFLEXO BILATERAL PRESENTE	NORMAL	NORMAL	NORMAL
700 8690 9440 5945	<30 ANOS	PARDA	<8 ANOS	<16 SEMANAS	>6 CONSULTAS	1	1	1	FEMININO	COMPLETO	SEM ALTERAÇÕES	AIG	2019	ARAGUAÍNA-TO	ZONA URBANA	REFLEXO BILATERAL PRESENTE	NORMAL	NORMAL	NORMAL
705 0560 3471 6827	<30 ANOS	PARDA	<8 ANOS	<16 SEMANAS	>6 CONSULTAS	1	1	0	MASCULINO			AIG	2019	ARAGUAÍNA-TO	ZONA URBANA	REFLEXO BILATERAL PRESENTE	NORMAL	NORMAL	NORMAL
702 7578 4898 0945	<30 ANOS	PARDA	<8 ANOS	<16 SEMANAS	>6 CONSULTAS	1	1	0	MASCULINO			AIG	2019	ARAGUAÍNA-TO	ZONA URBANA	REFLEXO BILATERAL PRESENTE	NORMAL	NORMAL	NORMAL
704 0341 3423 4520	>30 ANOS	PARDA	<8 ANOS	<16 SEMANAS	>6 CONSULTAS	1	1	0	FEMININO			AIG	2019	ARAGUAÍNA-TO	ZONA URBANA	REFLEXO BILATERAL PRESENTE	NORMAL	NORMAL	NORMAL
707 9085 3234 5190	<30 ANOS	PARDA	<8 ANOS	<16 SEMANAS	>6 CONSULTAS	1	1	0	FEMININO			AIG	2019	ARAGUAÍNA-TO	ZONA URBANA	REFLEXO BILATERAL PRESENTE	NORMAL	NORMAL	NORMAL
709 2534 2452 0819	<30 ANOS	PARDA	<8 ANOS	>16 SEMANAS	>6 CONSULTAS	1	0	1	MASCULINO	COMPLETO	SEM ALTERAÇÕES	AIG	2019	ARAGUAÍNA-TO	ZONA URBANA	REFLEXO BILATERAL PRESENTE	NORMAL	NORMAL	NORMAL
709 1076 1214 5256	<30 ANOS	PRETA	>8 ANOS	<16 SEMANAS	>6 CONSULTAS	1	1	1	MASCULINO	COMPLETO	SEM ALTERAÇÕES	AIG	2019	ARAGUAÍNA-TO	ZONA URBANA	REFLEXO BILATERAL PRESENTE	NORMAL	NORMAL	NORMAL
708 1908 2091 2655	<30 ANOS	PARDA	<8 ANOS	<16 SEMANAS	>6 CONSULTAS	1	1	0	MASCULINO			AIG	2019	ARAGUAÍNA-TO	ZONA URBANA	REFLEXO BILATERAL PRESENTE	NORMAL	NORMAL	NORMAL
705 4178 2109 6040	<30 ANOS	PARDA	<8 ANOS	<16 SEMANAS	>6 CONSULTAS	1	1	1	MASCULINO	COMPLETO	SEM ALTERAÇÕES	AIG	2019	BARRA DO OURO-TO	ZONA URBANA	REFLEXO BILATERAL PRESENTE	NORMAL	NORMAL	NORMAL
701 9324 5218 9902	<30 ANOS	PARDA	<8 ANOS	<16 SEMANAS	>6 CONSULTAS	1	1	0	MASCULINO			AIG	2019	ARAGUAÍNA-TO	ZONA URBANA	REFLEXO BILATERAL PRESENTE	NORMAL	NORMAL	NORMAL
705 5443 2458 9908	<30 ANOS	PARDA	<8 ANOS	<16 SEMANAS	>6 CONSULTAS	1	1	1	MASCULINO	COMPLETO	SEM ALTERAÇÕES	AIG	2019	ARAGUAÍNA-TO	ZONA URBANA	REFLEXO BILATERAL PRESENTE	NORMAL	NORMAL	NORMAL
704 3452 6808 5473	>30 ANOS	PARDA	<8 ANOS	<16 SEMANAS	>6 CONSULTAS	1	1	0	MASCULINO			AIG	2019	ARAGUAÍNA-TO	ZONA URBANA	REFLEXO BILATERAL PRESENTE	NORMAL	NORMAL	NORMAL
707 8246 7586 7533	<30 ANOS	PARDA	>8 ANOS	<16 SEMANAS	>6 CONSULTAS	1	1	1	FEMININO	COMPLETO	SEM ALTERAÇÕES	AIG	2019	ARAGUAÍNA-TO	ZONA URBANA	REFLEXO BILATERAL PRESENTE	NORMAL	NORMAL	NORMAL
708 6303 0237 2744	<30 ANOS	PARDA	<8 ANOS	<16 SEMANAS	>6 CONSULTAS	1	1	0	MASCULINO			AIG	2019	ARAGUAÍNA-TO	ZONA URBANA	REFLEXO BILATERAL PRESENTE	NORMAL	NORMAL	NORMAL
700 7365 2463 2329	<30 ANOS	PARDA	<8 ANOS	<16 SEMANAS	>6 CONSULTAS	1	1	0	FEMININO			AIG	2019	ARAGUAÍNA-TO	ZONA URBANA	REFLEXO BILATERAL PRESENTE	NORMAL	NORMAL	NORMAL
704 0905 1342 4369	<30 ANOS	PARDA	>8 ANOS	<16 SEMANAS	>6 CONSULTAS	1	1	1	MASCULINO	COMPLETO	SEM ALTERAÇÕES	AIG	2019	ARAGUAÍNA-TO	ZONA URBANA	REFLEXO BILATERAL PRESENTE	NORMAL	NORMAL	NORMAL
706 7697 0823 5234	>30 ANOS	PARDA	<8 ANOS	<16 SEMANAS	>6 CONSULTAS	1	1	0	MASCULINO			AIG	2019	SANTA FÉ DO ARAGUAIA-TO	ZONA URBANA	REFLEXO BILATERAL PRESENTE	NORMAL	NORMAL	NORMAL
708 0085 7925 3412	<30 ANOS	PARDA	<8 ANOS	<16 SEMANAS	>6 CONSULTAS	1	1	1	MASCULINO	COMPLETO	SEM ALTERAÇÕES	AIG	2019	ARAGUAÍNA-TO	ZONA URBANA	REFLEXO BILATERAL PRESENTE	NORMAL	NORMAL	NORMAL
700 4617 0026 4638	<30 ANOS	BRANCA	>8 ANOS	<16 SEMANAS	>6 CONSULTAS	1	1	0	FEMININO			AIG	2019	ARAGUAÍNA-TO	ZONA URBANA	REFLEXO BILATERAL PRESENTE	NORMAL	NORMAL	NORMAL
705 9829 2245 1245	<30 ANOS	PARDA	<8 ANOS	<16 SEMANAS	>6 CONSULTAS	1	1	0	FEMININO			AIG	2019	ARAGUAÍNA-TO	ZONA URBANA	REFLEXO BILATERAL PRESENTE	NORMAL	NORMAL	NORMAL
702 1567 8490 3903	<30 ANOS	PARDA	<8 ANOS	<16 SEMANAS	>6 CONSULTAS	1	1	0	FEMININO			AIG	2019	WANDERLÂNDIA-TO	ZONA URBANA	REFLEXO BILATERAL PRESENTE	NORMAL	NORMAL	NORMAL
702 2762 4521 5672	<30 ANOS	PARDA	<8 ANOS	<16 SEMANAS	>6 CONSULTAS	1	1	1	FEMININO	COMPLETO	SEM ALTERAÇÕES	AIG	2019	ARAGUAÍNA-TO	ZONA URBANA	REFLEXO BILATERAL PRESENTE	NORMAL	NORMAL	NORMAL
703 9023 9032 2415	<30 ANOS	PARDA	<8 ANOS	<16 SEMANAS	>6 CONSULTAS	1	1	0	MASCULINO			AIG	2019	ARAGUAÍNA-TO	ZONA URBANA	REFLEXO BILATERAL PRESENTE	NORMAL	NORMAL	NORMAL
706 2561 8909 3287	<30 ANOS	PARDA	>8 ANOS	<16 SEMANAS	>6 CONSULTAS	1	1	1	FEMININO	COMPLETO	SEM ALTERAÇÕES	AIG	2019	ARAGUAÍNA-TO	ZONA URBANA	REFLEXO BILATERAL PRESENTE	NORMAL	NORMAL	NORMAL
705 8735 3652 7383	>30 ANOS	INDIGENA	<8 ANOS	<16 SEMANAS	>6 CONSULTAS	1	1	0	FEMININO			AIG	2019	CARMOLÂNDIA-TO	ZONA URBANA	REFLEXO BILATERAL PRESENTE	NORMAL	NORMAL	NORMAL
705 2264 6579 8756	<30 ANOS	PARDA	>8 ANOS	<16 SEMANAS	>6 CONSULTAS	1	1	0	MASCULINO			AIG	2019	ARAGUAÍNA-TO	ZONA URBANA	REFLEXO BILATERAL PRESENTE	NORMAL	NORMAL	NORMAL
700 9872 3761 0210	<30 ANOS	PARDA	<8 ANOS	<16 SEMANAS	>6 CONSULTAS	1	1	0	FEMININO			AIG	2019	ARAGUAÍNA-TO	ZONA URBANA	REFLEXO BILATERAL PRESENTE	NORMAL	NORMAL	NORMAL
703 9478 3625 3142	<30 ANOS	PARDA	<8 ANOS	<16 SEMANAS	>6 CONSULTAS	1	1	0	MASCULINO			AIG	2019	ARAGUAÍNA-TO	ZONA URBANA	REFLEXO BILATERAL PRESENTE	NORMAL	NORMAL	NORMAL
704 1738 4030 2382	>30 ANOS	PRETA	<8 ANOS	<16 SEMANAS	>6 CONSULTAS	1	1	1	FEMININO	COMPLETO	SEM ALTERAÇÕES	AIG	2019	COLMEIA-TO	ZONA URBANA	REFLEXO BILATERAL PRESENTE	NORMAL	NORMAL	NORMAL
705 6657 5763 2644	<30 ANOS	PARDA	<8 ANOS	<16 SEMANAS	>6 CONSULTAS	1	1	1	FEMININO	COMPLETO	SEM ALTERAÇÕES	AIG	2019	ARAGUAÍNA-TO	ZONA URBANA	REFLEXO BILATERAL PRESENTE	NORMAL	NORMAL	NORMAL
700 9860 6907 6142	<30 ANOS	PARDA	<8 ANOS	<16 SEMANAS	>6 CONSULTAS	1	1	0	FEMININO			AIG	2019	ARAGUAÍNA-TO	ZONA URBANA	REFLEXO BILATERAL PRESENTE	NORMAL	NORMAL	NORMAL
700 9470 5005 6009	<30 ANOS	PARDA	<8 ANOS	<16 SEMANAS	>6 CONSULTAS	1	1	0	FEMININO			AIG	2019	ARAGUAÍNA-TO	ZONA URBANA	REFLEXO BILATERAL PRESENTE	NORMAL	NORMAL	NORMAL
708 9179 2817 8162	>30 ANOS	PARDA	<8 ANOS	<16 SEMANAS	>6 CONSULTAS	1	1	1	FEMININO	COMPLETO	SEM ALTERAÇÕES	AIG	2019	COLINAS-TO	ZONA URBANA	REFLEXO BILATERAL PRESENTE	NORMAL	NORMAL	NORMAL
702 8045 9483 4656	<30 ANOS	PARDA	<8 ANOS	<16 SEMANAS	>6 CONSULTAS	1	1	0	MASCULINO			AIG	2019	ARAGUAÍNA-TO	ZONA URBANA	REFLEXO BILATERAL PRESENTE	NORMAL	NORMAL	NORMAL
708 9272 3525 1658	<30 ANOS	BRANCA	>8 ANOS	<16 SEMANAS	>6 CONSULTAS	1	1	0	FEMININO			AIG	2019	ARAGUAÍNA-TO	ZONA URBANA	REFLEXO BILATERAL PRESENTE	NORMAL	NORMAL	NORMAL
704 9589 4875 4863	<30 ANOS	PARDA	<8 ANOS	<16 SEMANAS	>6 CONSULTAS	1	1	1	FEMININO	COMPLETO	SEM ALTERAÇÕES	AIG	2019	ANANÁS-TO	ZONA URBANA	REFLEXO BILATERAL PRESENTE	NORMAL	NORMAL	NORMAL
898 8973 7826 3652	<30 ANOS	PARDA	<8 ANOS	<16 SEMANAS	>6 CONSULTAS	1	1	0	FEMININO			AIG	2019	ARAGUAÍNA-TO	ZONA URBANA	REFLEXO BILATERAL PRESENTE	NORMAL	NORMAL	NORMAL
706 9080 7532 1351	<30 ANOS	PARDA	<8 ANOS	>16 SEMANAS	<6 CONSULTAS	0	0	1	MASCULINO	COMPLETO	PREMATURIDADE	PIG	2019	ARAGUAÍNA-TO	ZONA URBANA	REFLEXO BILATERAL PRESENTE	NORMAL	NORMAL	NORMAL
707 9414 5628 0786	<30 ANOS	PARDA	<8 ANOS	<16 SEMANAS	>6 CONSULTAS	1	1	0	MASCULINO			AIG	2019	ARAGUAÍNA-TO	ZONA URBANA	REFLEXO BILATERAL PRESENTE	NORMAL	NORMAL	NORMAL
705 0142 7550 4561	>30 ANOS	PARDA	>8 ANOS	<16 SEMANAS	>6 CONSULTAS	1	1	1	MASCULINO	COMPLETO	SEM ALTERAÇÕES	AIG	2019	ARAGUAÍNA-TO	ZONA URBANA	REFLEXO BILATERAL PRESENTE	NORMAL	NORMAL	NORMAL
701 3125 1948 6354	<30 ANOS	BRANCA	<8 ANOS	<16 SEMANAS	>6 CONSULTAS	1	1	0	FEMININO			AIG	2019	ARAGUAÍNA-TO	ZONA URBANA	REFLEXO BILATERAL PRESENTE	NORMAL	NORMAL	NORMAL
700 9049 4213 6849	<30 ANOS	PARDA	>8 ANOS	<16 SEMANAS	>6 CONSULTAS	1	1	0	MASCULINO			AIG	2019	ARAGUAÍNA-TO	ZONA URBANA	REFLEXO BILATERAL PRESENTE	NORMAL	NORMAL	NORMAL
701 0584 6335 2439	<30 ANOS	PARDA	<8 ANOS	<16 SEMANAS	>6 CONSULTAS	1	1	1	FEMININO	COMPLETO	SEM ALTERAÇÕES	AIG	2019	ARAGUAÍNA-TO	ZONA URBANA	REFLEXO BILATERAL PRESENTE	NORMAL	NORMAL	NORMAL
702 0484 4393 9034	<30 ANOS	AMARELA	>8 ANOS	<16 SEMANAS	>6 CONSULTAS	1	1	1	FEMININO	COMPLETO	SEM ALTERAÇÕES	AIG	2019	BRASILÂNDIA DO TOCANTINS-TO	ZONA URBANA	REFLEXO BILATERAL PRESENTE	NORMAL	NORMAL	NORMAL
703 9367 0215 6927	<30 ANOS	PARDA	<8 ANOS	<16 SEMANAS	>6 CONSULTAS	1	1	1	MASCULINO	COMPLETO	SEM ALTERAÇÕES	AIG	2019	ARAGUAÍNA-TO	ZONA URBANA	REFLEXO BILATERAL PRESENTE	NORMAL	NORMAL	NORMAL
706 8832 3735 7434	<30 ANOS	PARDA	<8 ANOS	<16 SEMANAS	>6 CONSULTAS	1	1	0	FEMININO			AIG	2019	ARAGUAÍNA-TO	ZONA URBANA	REFLEXO BILATERAL PRESENTE	NORMAL	NORMAL	NORMAL
701 8405 7452 3456	>30 ANOS	BRANCA	>8 ANOS	<16 SEMANAS	>6 CONSULTAS	1	1	1	FEMININO	COMPLETO	SEM ALTERAÇÕES	AIG	2019	RECURSOLÂNDIA-TO	ZONA URBANA	REFLEXO BILATERAL PRESENTE	NORMAL	NORMAL	NORMAL
709 1281 0899 9475	<30 ANOS	PARDA	<8 ANOS	<16 SEMANAS	>6 CONSULTAS	1	1	0	MASCULINO			AIG	2019	ARAGUAÍNA-TO	ZONA URBANA	REFLEXO BILATERAL PRESENTE	NORMAL	NORMAL	NORMAL
700 3526 2920 8214	<30 ANOS	PARDA	<8 ANOS	<16 SEMANAS	>6 CONSULTAS	1	1	0	FEMININO			AIG	2019	ARAGUAÍNA-TO	ZONA URBANA	REFLEXO BILATERAL PRESENTE	NORMAL	NORMAL	NORMAL
705 4350 1972 0372	<30 ANOS	PARDA	<8 ANOS	<16 SEMANAS	>6 CONSULTAS	1	1	1	MASCULINO	COMPLETO	SEM ALTERAÇÕES	AIG	2019	ARAGUAÍNA-TO	ZONA URBANA	REFLEXO BILATERAL PRESENTE	NORMAL	NORMAL	NORMAL
703 3782 3554 0606	<30 ANOS	PARDA	<8 ANOS	<16 SEMANAS	>6 CONSULTAS	1	1	0	FEMININO			AIG	2019	ANANÁS-TO	ZONA URBANA	REFLEXO BILATERAL PRESENTE	NORMAL	NORMAL	NORMAL
704 9458 3485 1641	<30 ANOS	PARDA	<8 ANOS	<16 SEMANAS	>6 CONSULTAS	1	0	1	MASCULINO	COMPLETO	SEM ALTERAÇÕES	AIG	2019	ARAGUAÍNA-TO	ZONA URBANA	REFLEXO BILATERAL PRESENTE	NORMAL	NORMAL	NORMAL
701 4325 7449 3403	<30 ANOS	PARDA	>8 ANOS	<16 SEMANAS	>6 CONSULTAS	1	1	1	MASCULINO	COMPLETO	SEM ALTERAÇÕES	AIG	2019	ARAGUAÍNA-TO	ZONA URBANA	REFLEXO BILATERAL PRESENTE	NORMAL	NORMAL	NORMAL
700 4484 3734 3434	<30 ANOS	PARDA	<8 ANOS	<16 SEMANAS	>6 CONSULTAS	1	1	0	FEMININO			AIG	2019	ARAGUAÍNA-TO	ZONA URBANA	REFLEXO BILATERAL PRESENTE	NORMAL	NORMAL	NORMAL
706 3460 9689 6736	<30 ANOS	PARDA	<8 ANOS	<16 SEMANAS	>6 CONSULTAS	1	1	0	MASCULINO			AIG	2019	ARAGUAÍNA-TO	ZONA URBANA	REFLEXO BILATERAL PRESENTE	NORMAL	NORMAL	NORMAL
701 1463 5832 7040	<30 ANOS	INDIGENA	<8 ANOS	<16 SEMANAS	>6 CONSULTAS	1	1	1	FEMININO	COMPLETO	SEM ALTERAÇÕES	AIG	2019	MAURILÂNDIA DO TOCANTINS-TO	ZONA URBANA	REFLEXO BILATERAL PRESENTE	NORMAL	NORMAL	NORMAL
705 5459 3684 6050	<30 ANOS	PARDA	>8 ANOS	<16 SEMANAS	>6 CONSULTAS	1	1	0	FEMININO			AIG	2019	ARAGUAÍNA-TO	ZONA URBANA	REFLEXO BILATERAL PRESENTE	NORMAL	NORMAL	NORMAL
704 0121 9289 1216	>30 ANOS	PARDA	>8 ANOS	<16 SEMANAS	>6 CONSULTAS	1	1	1	FEMININO	COMPLETO	SEM ALTERAÇÕES	AIG	2019	ARAGUAÍNA-TO	ZONA URBANA	REFLEXO BILATERAL PRESENTE	NORMAL	NORMAL	NORMAL
709 2438 0320 3102	<30 ANOS	PARDA	<8 ANOS	<16 SEMANAS	>6 CONSULTAS	1	1	1	MASCULINO	COMPLETO	SEM ALTERAÇÕES	AIG	2019	ARAGUAÍNA-TO	ZONA URBANA	REFLEXO BILATERAL PRESENTE	NORMAL	NORMAL	NORMAL
705 1921 5125 2511	<30 ANOS	BRANCA	>8 ANOS	<16 SEMANAS	>6 CONSULTAS	1	1	0	MASCULINO			AIG	2019	BERNARDO SAYÃO-TO	ZONA URBANA	REFLEXO BILATERAL PRESENTE	NORMAL	NORMAL	NORMAL
704 2551 2108 9989	<30 ANOS	PARDA	<8 ANOS	<16 SEMANAS	>6 CONSULTAS	1	1	1	MASCULINO	COMPLETO	SEM ALTERAÇÕES	AIG	2019	ARAGUAÍNA-TO	ZONA URBANA	REFLEXO BILATERAL PRESENTE	NORMAL	NORMAL	NORMAL
700 6890 6009 9097	<30 ANOS	PARDA	<8 ANOS	<16 SEMANAS	>6 CONSULTAS	1	1	1	FEMININO	COMPLETO	SEM ALTERAÇÕES	AIG	2019	ARAGUAÍNA-TO	ZONA URBANA	REFLEXO BILATERAL PRESENTE	NORMAL	NORMAL	NORMAL
702 8689 6059 7834	<30 ANOS	INDIGENA	<8 ANOS	<16 SEMANAS	>6 CONSULTAS	1	1	0	MASCULINO			AIG	2019	ARAGUAÍNA-TO	ZONA URBANA	REFLEXO BILATERAL PRESENTE	NORMAL	NORMAL	NORMAL
703 5326 9676 8309	<30 ANOS	PARDA	<8 ANOS	<16 SEMANAS	>6 CONSULTAS	1	1	0	MASCULINO			AIG	2019	ARAGUAÍNA-TO	ZONA URBANA	REFLEXO BILATERAL PRESENTE	NORMAL	NORMAL	NORMAL
704 2823 1498 6546	<30 ANOS	PARDA	>8 ANOS	<16 SEMANAS	>6 CONSULTAS	1	1	1	FEMININO	COMPLETO	PREMATURIDADE	AIG	2019	WANDERLÂNDIA-TO	ZONA URBANA	REFLEXO BILATERAL PRESENTE	NORMAL	NORMAL	NORMAL
701 4839 2426 3517	<30 ANOS	PARDA	<8 ANOS	<16 SEMANAS	>6 CONSULTAS	1	0	1	FEMININO	COMPLETO	SEM ALTERAÇÕES	AIG	2019	ARAGUAÍNA-TO	ZONA URBANA	REFLEXO BILATERAL PRESENTE	NORMAL	NORMAL	NORMAL
708 8193 8503 8549	<30 ANOS	PARDA	<8 ANOS	<16 SEMANAS	>6 CONSULTAS	1	1	0	FEMININO			AIG	2019	ARAGUAÍNA-TO	ZONA URBANA	REFLEXO BILATERAL PRESENTE	NORMAL	NORMAL	NORMAL
702 8947 6356 5469	>30 ANOS	PARDA	<8 ANOS	<16 SEMANAS	>6 CONSULTAS	1	1	1	FEMININO	COMPLETO	SEM ALTERAÇÕES	AIG	2019	ARAGUAÍNA-TO	ZONA URBANA	REFLEXO BILATERAL PRESENTE	NORMAL	NORMAL	NORMAL
703 7079 8077 6035	<30 ANOS	PARDA	<8 ANOS	<16 SEMANAS	>6 CONSULTAS	1	1	1	FEMININO	COMPLETO	SEM ALTERAÇÕES	AIG	2019	ARAGUAÍNA-TO	ZONA URBANA	REFLEXO BILATERAL PRESENTE	NORMAL	NORMAL	NORMAL
709 2823 1919 3526	<30 ANOS	PARDA	<8 ANOS	<16 SEMANAS	>6 CONSULTAS	1	1	0	FEMININO			AIG	2019	ARAGUAÍNA-TO	ZONA URBANA	REFLEXO BILATERAL PRESENTE	NORMAL	NORMAL	NORMAL
703 8862 8429 2904	<30 ANOS	PARDA	<8 ANOS	<16 SEMANAS	>6 CONSULTAS	1	1	0	FEMININO			AIG	2019	ARAGUAÍNA-TO	ZONA URBANA	REFLEXO BILATERAL PRESENTE	NORMAL	NORMAL	NORMAL
705 5654 3627 1816	<30 ANOS	PARDA	<8 ANOS	<16 SEMANAS	>6 CONSULTAS	1	1	0	MASCULINO			AIG	2019	ESPERANTINA-TO	ZONA URBANA	REFLEXO BILATERAL PRESENTE	NORMAL	NORMAL	NORMAL
706 5891 5374 8922	<30 ANOS	PARDA	>8 ANOS	<16 SEMANAS	>6 CONSULTAS	1	1	0	FEMININO			AIG	2019	ARAGUAÍNA-TO	ZONA URBANA	REFLEXO BILATERAL PRESENTE	NORMAL	NORMAL	NORMAL
703 9865 4748 5936	<30 ANOS	PARDA	<8 ANOS	<16 SEMANAS	>6 CONSULTAS	1	1	0	MASCULINO			AIG	2019	ARAGUAÍNA-TO	ZONA URBANA	REFLEXO BILATERAL PRESENTE	NORMAL	NORMAL	NORMAL
707 2280 1028 8921	<30 ANOS	PARDA	>8 ANOS	<16 SEMANAS	>6 CONSULTAS	1	1	1	MASCULINO	COMPLETO	SEM ALTERAÇÕES	AIG	2019	ARAGUAÍNA-TO	ZONA URBANA	REFLEXO BILATERAL PRESENTE	NORMAL	NORMAL	NORMAL
708 5641 4526 8900	<30 ANOS	PARDA	>8 ANOS	<16 SEMANAS	>6 CONSULTAS	1	1	0	FEMININO			AIG	2019	ARAGUAÍNA-TO	ZONA URBANA	REFLEXO BILATERAL PRESENTE	NORMAL	NORMAL	NORMAL
704 1651 1562 6890	<30 ANOS	PARDA	<8 ANOS	<16 SEMANAS	>6 CONSULTAS	1	1	1	FEMININO	COMPLETO	SEM ALTERAÇÕES	AIG	2019	ARAGUAÍNA-TO	ZONA URBANA	REFLEXO BILATERAL PRESENTE	NORMAL	NORMAL	NORMAL
709 3946 5365 9292	<30 ANOS	PRETA	>8 ANOS	<16 SEMANAS	>6 CONSULTAS	1	1	0	MASCULINO			AIG	2019	MURICILÂNDIA-TO	ZONA URBANA	REFLEXO BILATERAL PRESENTE	NORMAL	NORMAL	NORMAL
705 3263 9402 6242	>30 ANOS	BRANCA	>8 ANOS	<16 SEMANAS	>6 CONSULTAS	1	1	0	FEMININO			AIG	2019	ARAGUAÍNA-TO	ZONA URBANA	REFLEXO BILATERAL PRESENTE	NORMAL	NORMAL	NORMAL
898 4389 3656 5839	<30 ANOS	PARDA	<8 ANOS	<16 SEMANAS	>6 CONSULTAS	1	1	0	MASCULINO			AIG	2019	ARAGUAÍNA-TO	ZONA URBANA	REFLEXO BILATERAL PRESENTE	NORMAL	NORMAL	NORMAL
702 5233 7492 4221	<30 ANOS	PARDA	<8 ANOS	<16 SEMANAS	>6 CONSULTAS	1	1	1	FEMININO	COMPLETO	SEM ALTERAÇÕES	AIG	2019	ARAGUAÍNA-TO	ZONA URBANA	REFLEXO BILATERAL PRESENTE	NORMAL	NORMAL	NORMAL
706 1221 8235 6564	<30 ANOS	PARDA	<8 ANOS	<16 SEMANAS	>6 CONSULTAS	1	1	0	FEMININO			AIG	2019	ARAGUAÍNA-TO	ZONA URBANA	REFLEXO BILATERAL PRESENTE	NORMAL	NORMAL	NORMAL
709 8932 9023 7643	<30 ANOS	PARDA	<8 ANOS	<16 SEMANAS	>6 CONSULTAS	1	1	1	FEMININO	COMPLETO	SEM ALTERAÇÕES	AIG	2019	ARAGUAÍNA-TO	ZONA URBANA	REFLEXO BILATERAL PRESENTE	NORMAL	NORMAL	NORMAL
701 6749 2029 0465	>30 ANOS	PARDA	<8 ANOS	<16 SEMANAS	>6 CONSULTAS	1	1	1	MASCULINO	COMPLETO	SEM ALTERAÇÕES	AIG	2019	ARAGUAÍNA-TO	ZONA URBANA	REFLEXO BILATERAL PRESENTE	NORMAL	NORMAL	NORMAL
708 5634 7638 8726	<30 ANOS	PARDA	<8 ANOS	<16 SEMANAS	>6 CONSULTAS	1	1	0	FEMININO			AIG	2019	ARAGUAÍNA-TO	ZONA URBANA	REFLEXO BILATERAL PRESENTE	NORMAL	NORMAL	NORMAL
700 5245 3562 7838	<30 ANOS	PARDA	<8 ANOS	<16 SEMANAS	>6 CONSULTAS	1	1	1	FEMININO	COMPLETO	SEM ALTERAÇÕES	AIG	2019	ARAGUAÍNA-TO	ZONA URBANA	REFLEXO BILATERAL PRESENTE	NORMAL	NORMAL	NORMAL
702 9903 9245 2563	<30 ANOS	PARDA	<8 ANOS	<16 SEMANAS	>6 CONSULTAS	1	1	1	FEMININO	COMPLETO	SEM ALTERAÇÕES	AIG	2019	ARAGUAÍNA-TO	ZONA URBANA	REFLEXO BILATERAL PRESENTE	NORMAL	NORMAL	NORMAL
706 7699 0089 8765	<30 ANOS	PARDA	<8 ANOS	<16 SEMANAS	>6 CONSULTAS	1	1	1	FEMININO	COMPLETO	SEM ALTERAÇÕES	AIG	2019	ARAGUAÍNA-TO	ZONA URBANA	REFLEXO BILATERAL PRESENTE	NORMAL	NORMAL	NORMAL
704 4334 2169 0016	>30 ANOS	PARDA	<8 ANOS	<16 SEMANAS	>6 CONSULTAS	1	1	0	MASCULINO			AIG	2019	ARAGUAÍNA-TO	ZONA URBANA	REFLEXO BILATERAL PRESENTE	NORMAL	NORMAL	NORMAL
708 5133 2476 2730	<30 ANOS	PARDA	<8 ANOS	<16 SEMANAS	>6 CONSULTAS	1	1	0	MASCULINO			AIG	2020	MURICILÂNDIA-TO	ZONA URBANA	REFLEXO BILATERAL PRESENTE	NORMAL	NORMAL	NORMAL
707 0089 0291 6734	<30 ANOS	PARDA	>8 ANOS	<16 SEMANAS	>6 CONSULTAS	1	1	0	MASCULINO			AIG	2020	ARAGUAÍNA-TO	ZONA URBANA	REFLEXO BILATERAL PRESENTE	NORMAL	NORMAL	NORMAL
705 3478 8930 0132	<30 ANOS	PARDA	>8 ANOS	<16 SEMANAS	>6 CONSULTAS	1	1	0	MASCULINO			AIG	2020	ARAGUAÍNA-TO	ZONA URBANA	REFLEXO BILATERAL PRESENTE	NORMAL	NORMAL	NORMAL
701 1342 5626 7879	<30 ANOS	PRETA	<8 ANOS	>16 SEMANAS	<6 CONSULTAS	1	0	1	FEMININO	COMPLETO	PREMATURIDADE	AIG	2020	BARRA DO OURO-TO	ZONA URBANA	REFLEXO BILATERAL PRESENTE	NORMAL	NORMAL	NORMAL
706 3092 0293 8998	<30 ANOS	PARDA	>8 ANOS	<16 SEMANAS	>6 CONSULTAS	1	1	0	FEMININO			AIG	2020	ARAGUAÍNA-TO	ZONA URBANA	REFLEXO BILATERAL PRESENTE	NORMAL	NORMAL	NORMAL
708 1561 3423 4453	>30 ANOS	PARDA	>8 ANOS	<16 SEMANAS	>6 CONSULTAS	1	1	0	MASCULINO			AIG	2020	ARAGUAÍNA-TO	ZONA URBANA	REFLEXO BILATERAL PRESENTE	NORMAL	NORMAL	NORMAL
700 6829 3900 9877	<30 ANOS	PARDA	>8 ANOS	<16 SEMANAS	>6 CONSULTAS	1	1	0	MASCULINO			AIG	2020	ARAGUAÍNA-TO	ZONA URBANA	REFLEXO BILATERAL PRESENTE	NORMAL	NORMAL	NORMAL
702 8621 8215 4343	<30 ANOS	BRANCA	<8 ANOS	<16 SEMANAS	>6 CONSULTAS	1	1	1	FEMININO	COMPLETO	SEM ALTERAÇÕES	AIG	2020	ARAGUAÍNA-TO	ZONA URBANA	REFLEXO BILATERAL PRESENTE	NORMAL	NORMAL	NORMAL
706 4889 3756 7620	<30 ANOS	PARDA	<8 ANOS	<16 SEMANAS	>6 CONSULTAS	1	1	1	MASCULINO	COMPLETO	SEM ALTERAÇÕES	AIG	2020	ARAGUAÍNA-TO	ZONA URBANA	REFLEXO BILATERAL PRESENTE	NORMAL	NORMAL	NORMAL
700 4121 9209 2763	<30 ANOS	PRETA	>8 ANOS	<16 SEMANAS	>6 CONSULTAS	1	1	0	FEMININO			AIG	2020	BABAÇULÂNDIA-TO	ZONA URBANA	REFLEXO BILATERAL PRESENTE	NORMAL	NORMAL	NORMAL
702 7847 6345 2453	<30 ANOS	PARDA	<8 ANOS	>16 SEMANAS	>6 CONSULTAS	1	1	1	MASCULINO	COMPLETO	SEM ALTERAÇÕES	AIG	2020	ARAGUAÍNA-TO	ZONA URBANA	REFLEXO BILATERAL PRESENTE	NORMAL	NORMAL	NORMAL
898 2769 5050 5971	<30 ANOS	PARDA	<8 ANOS	<16 SEMANAS	>6 CONSULTAS	1	1	0	MASCULINO			AIG	2020	ARAGUAÍNA-TO	ZONA URBANA	REFLEXO BILATERAL PRESENTE	NORMAL	NORMAL	NORMAL
708 3228 2434 8765	<30 ANOS	PARDA	>8 ANOS	<16 SEMANAS	>6 CONSULTAS	1	1	0	MASCULINO			AIG	2020	ARAGUAÍNA-TO	ZONA URBANA	REFLEXO BILATERAL PRESENTE	NORMAL	NORMAL	NORMAL
705 2724 2822 8295	<30 ANOS	PARDA	<8 ANOS	<16 SEMANAS	>6 CONSULTAS	1	1	0	FEMININO			AIG	2020	ARAGUAÍNA-TO	ZONA URBANA	REFLEXO BILATERAL PRESENTE	NORMAL	NORMAL	NORMAL
702 8754 9454 3538	>30 ANOS	BRANCA	>8 ANOS	<16 SEMANAS	>6 CONSULTAS	1	1	1	MASCULINO	COMPLETO	PREMATURIDADE	AIG	2020	ARAPOEMA-TO	ZONA URBANA	REFLEXO BILATERAL PRESENTE	NORMAL	NORMAL	NORMAL
703 3940 0876 6582	<30 ANOS	PARDA	<8 ANOS	<16 SEMANAS	>6 CONSULTAS	1	1	0	MASCULINO			AIG	2020	ARAGUAÍNA-TO	ZONA URBANA	REFLEXO BILATERAL PRESENTE	NORMAL	NORMAL	NORMAL
707 9472 8174 5487	<30 ANOS	PARDA	>8 ANOS	<16 SEMANAS	>6 CONSULTAS	1	1	0	FEMININO			AIG	2020	ARAGUAÍNA-TO	ZONA URBANA	REFLEXO BILATERAL PRESENTE	NORMAL	NORMAL	NORMAL
708 8476 3452 3424	<30 ANOS	PARDA	<8 ANOS	<16 SEMANAS	>6 CONSULTAS	1	0	1	MASCULINO	COMPLETO	SEM ALTERAÇÕES	AIG	2020	ARAGUAÍNA-TO	ZONA URBANA	REFLEXO BILATERAL PRESENTE	NORMAL	NORMAL	NORMAL
700 5763 7809 2086	<30 ANOS	PARDA	>8 ANOS	<16 SEMANAS	>6 CONSULTAS	1	1	0	FEMININO			AIG	2020	ARAPOEMA-TO	ZONA URBANA	REFLEXO BILATERAL PRESENTE	NORMAL	NORMAL	NORMAL
704 5432 3323 2417	<30 ANOS	PRETA	>8 ANOS	<16 SEMANAS	>6 CONSULTAS	1	1	0	MASCULINO			AIG	2020	ARAGUAÍNA-TO	ZONA URBANA	REFLEXO BILATERAL PRESENTE	NORMAL	NORMAL	NORMAL
706 6198 1901 1432	<30 ANOS	PARDA	>8 ANOS	<16 SEMANAS	>6 CONSULTAS	1	1	0	FEMININO			AIG	2020	ARAGUAÍNA-TO	ZONA URBANA	REFLEXO BILATERAL PRESENTE	NORMAL	NORMAL	NORMAL
705 5628 8756 2324	<30 ANOS	PARDA	<8 ANOS	<16 SEMANAS	>6 CONSULTAS	1	1	1	FEMININO	COMPLETO	SEM ALTERAÇÕES	AIG	2020	ARAGUAÍNA-TO	ZONA URBANA	REFLEXO BILATERAL PRESENTE	NORMAL	NORMAL	NORMAL
709 5763 4231 0186	<30 ANOS	PARDA	<8 ANOS	<16 SEMANAS	>6 CONSULTAS	1	1	0	MASCULINO			AIG	2020	BERNARDO SAYÃO-TO	ZONA URBANA	REFLEXO BILATERAL PRESENTE	NORMAL	NORMAL	NORMAL
701 5453 5672 8990	<30 ANOS	BRANCA	>8 ANOS	<16 SEMANAS	>6 CONSULTAS	1	1	1	MASCULINO	COMPLETO	SEM ALTERAÇÕES	AIG	2020	ARAGUAÍNA-TO	ZONA URBANA	REFLEXO BILATERAL PRESENTE	NORMAL	NORMAL	NORMAL
703 7863 3224 1712	<30 ANOS	PARDA	>8 ANOS	<16 SEMANAS	>6 CONSULTAS	1	1	0	FEMININO			AIG	2020	ARAGUAÍNA-TO	ZONA URBANA	REFLEXO BILATERAL PRESENTE	NORMAL	NORMAL	NORMAL
709 4334 5225 1751	<30 ANOS	INDIGENA	>8 ANOS	<16 SEMANAS	>6 CONSULTAS	1	1	0	FEMININO			AIG	2020	ARAGUAÍNA-TO	ZONA URBANA	REFLEXO BILATERAL PRESENTE	NORMAL	NORMAL	NORMAL
704 9090 1191 0230	<30 ANOS	PARDA	>8 ANOS	<16 SEMANAS	>6 CONSULTAS	1	1	1	FEMININO	COMPLETO	SEM ALTERAÇÕES	AIG	2020	ARAGUAÍNA-TO	ZONA URBANA	REFLEXO BILATERAL PRESENTE	NORMAL	NORMAL	NORMAL
708 3044 0002 5263	<30 ANOS	PARDA	<8 ANOS	<16 SEMANAS	>6 CONSULTAS	1	1	0	FEMININO			AIG	2020	ARAGUAÍNA-TO	ZONA URBANA	REFLEXO BILATERAL PRESENTE	NORMAL	NORMAL	NORMAL
705 7367 5352 6890	>30 ANOS	AMARELA	<8 ANOS	<16 SEMANAS	>6 CONSULTAS	1	1	1	MASCULINO	COMPLETO	SEM ALTERAÇÕES	AIG	2020	ARAGUAÍNA-TO	ZONA URBANA	REFLEXO BILATERAL PRESENTE	NORMAL	NORMAL	NORMAL
702 9009 2561 3423	<30 ANOS	PARDA	>8 ANOS	<16 SEMANAS	>6 CONSULTAS	1	1	1	MASCULINO	COMPLETO	PREMATURIDADE	PIG	2020	MURICILÂNDIA-TO	ZONA URBANA	REFLEXO BILATERAL PRESENTE	NORMAL	NORMAL	NORMAL
701 4245 5678 1891	>30 ANOS	PARDA	>8 ANOS	<16 SEMANAS	>6 CONSULTAS	1	1	0	MASCULINO			AIG	2020	ARAGUAÍNA-TO	ZONA URBANA	REFLEXO BILATERAL PRESENTE	NORMAL	NORMAL	NORMAL
898 9242 1312 3452	<30 ANOS	PARDA	<8 ANOS	<16 SEMANAS	>6 CONSULTAS	1	1	0	FEMININO			AIG	2020	ARAGUAÍNA-TO	ZONA URBANA	REFLEXO BILATERAL PRESENTE	NORMAL	NORMAL	NORMAL
707 7629 8190 9012	<30 ANOS	BRANCA	<8 ANOS	<16 SEMANAS	>6 CONSULTAS	1	0	0	MASCULINO			AIG	2020	ARAGUAÍNA-TO	ZONA URBANA	REFLEXO BILATERAL PRESENTE	NORMAL	NORMAL	NORMAL
705 6512 4312 3412	<30 ANOS	PARDA	>8 ANOS	<16 SEMANAS	>6 CONSULTAS	1	1	0	MASCULINO			AIG	2020	ARAGUAÍNA-TO	ZONA URBANA	REFLEXO BILATERAL PRESENTE	NORMAL	NORMAL	NORMAL
703 4567 7890 9035	<30 ANOS	PARDA	<8 ANOS	<16 SEMANAS	>6 CONSULTAS	1	1	1	FEMININO	COMPLETO	SEM ALTERAÇÕES	AIG	2020	ARAGUAÍNA-TO	ZONA URBANA	REFLEXO BILATERAL PRESENTE	NORMAL	NORMAL	NORMAL
706 6234 1451 7818	<30 ANOS	PRETA	>8 ANOS	<16 SEMANAS	>6 CONSULTAS	1	1	0	FEMININO			AIG	2020	ARAGUANÃ-TO	ZONA URBANA	REFLEXO BILATERAL PRESENTE	NORMAL	NORMAL	NORMAL
701 9190 2624 4359	<30 ANOS	PARDA	>8 ANOS	<16 SEMANAS	>6 CONSULTAS	1	1	1	MASCULINO	COMPLETO	SEM ALTERAÇÕES	AIG	2020	ARAGUAÍNA-TO	ZONA URBANA	REFLEXO BILATERAL PRESENTE	NORMAL	NORMAL	NORMAL
704 0904 3890 5547	<30 ANOS	PARDA	<8 ANOS	>16 SEMANAS	>6 CONSULTAS	1	0	1	MASCULINO	COMPLETO	SEM ALTERAÇÕES	AIG	2020	PAU D'ARCO-TO	ZONA URBANA	REFLEXO BILATERAL PRESENTE	NORMAL	NORMAL	NORMAL
709 6495 5995 4284	<30 ANOS	PARDA	<8 ANOS	<16 SEMANAS	>6 CONSULTAS	1	1	0	MASCULINO			AIG	2020	ARAGUAÍNA-TO	ZONA URBANA	REFLEXO BILATERAL PRESENTE	NORMAL	NORMAL	NORMAL
708 5388 6629 0347	<30 ANOS	BRANCA	>8 ANOS	<16 SEMANAS	>6 CONSULTAS	1	1	1	FEMININO	COMPLETO	SEM ALTERAÇÕES	AIG	2020	ARAGUAÍNA-TO	ZONA URBANA	REFLEXO BILATERAL PRESENTE	NORMAL	NORMAL	NORMAL
702 5947 3824 5900	<30 ANOS	PARDA	<8 ANOS	<16 SEMANAS	>6 CONSULTAS	1	1	0	MASCULINO			AIG	2020	ARAGUAÍNA-TO	ZONA URBANA	REFLEXO BILATERAL PRESENTE	NORMAL	NORMAL	NORMAL
704 0127 4728 2983	<30 ANOS	PARDA	>8 ANOS	<16 SEMANAS	>6 CONSULTAS	1	1	0	FEMININO			AIG	2020	ARAGUAÍNA-TO	ZONA URBANA	REFLEXO BILATERAL PRESENTE	NORMAL	NORMAL	NORMAL
709 6245 2567 7668	<30 ANOS	PRETA	<8 ANOS	<16 SEMANAS	>6 CONSULTAS	1	1	1	MASCULINO	COMPLETO	SEM ALTERAÇÕES	AIG	2020	ARAGUAÍNA-TO	ZONA URBANA	REFLEXO BILATERAL PRESENTE	NORMAL	NORMAL	NORMAL
700 7523 2349 0023	<30 ANOS	PARDA	<8 ANOS	<16 SEMANAS	>6 CONSULTAS	1	1	0	FEMININO			AIG	2020	ARAGUAÍNA-TO	ZONA RURAL	REFLEXO BILATERAL PRESENTE	NORMAL	NORMAL	NORMAL
708 4894 4556 9012	<30 ANOS	PARDA	>8 ANOS	<16 SEMANAS	>6 CONSULTAS	1	1	1	MASCULINO	COMPLETO	PREMATURIDADE	AIG	2020	BABAÇULÂNDIA-TO	ZONA URBANA	REFLEXO BILATERAL PRESENTE	NORMAL	NORMAL	NORMAL
705 1766 7763 4310	<30 ANOS	PRETA	<8 ANOS	<16 SEMANAS	>6 CONSULTAS	1	1	1	MASCULINO	COMPLETO	SEM ALTERAÇÕES	AIG	2020	ARAGUAÍNA-TO	ZONA URBANA	REFLEXO BILATERAL PRESENTE	NORMAL	NORMAL	NORMAL
702 9099 5056 8229	<30 ANOS	PARDA	>8 ANOS	<16 SEMANAS	>6 CONSULTAS	1	1	0	MASCULINO			AIG	2020	ARAGUAÍNA-TO	ZONA URBANA	REFLEXO BILATERAL PRESENTE	NORMAL	NORMAL	NORMAL
704 9401 7541 9285	>30 ANOS	BRANCA	>8 ANOS	<16 SEMANAS	>6 CONSULTAS	1	1	1	FEMININO	COMPLETO	SEM ALTERAÇÕES	AIG	2020	BARRA DO OURO-TO	ZONA URBANA	REFLEXO BILATERAL PRESENTE	NORMAL	NORMAL	NORMAL
705 6272 3489 1095	<30 ANOS	PARDA	<8 ANOS	<16 SEMANAS	>6 CONSULTAS	1	1	1	FEMININO	COMPLETO	SEM ALTERAÇÕES	AIG	2020	ARAGUAÍNA-TO	ZONA URBANA	REFLEXO BILATERAL PRESENTE	NORMAL	NORMAL	NORMAL
703 0949 0754 1343	<30 ANOS	INDIGENA	>8 ANOS	<16 SEMANAS	>6 CONSULTAS	1	1	0	MASCULINO			AIG	2020	ARAGUAÍNA-TO	ZONA URBANA	REFLEXO BILATERAL PRESENTE	NORMAL	NORMAL	NORMAL
707 4563 7809 2099	<30 ANOS	PARDA	>8 ANOS	<16 SEMANAS	>6 CONSULTAS	1	1	0	MASCULINO			AIG	2020	ARAGUAÍNA-TO	ZONA URBANA	REFLEXO BILATERAL PRESENTE	NORMAL	NORMAL	NORMAL
708 0080 8943 2233	<30 ANOS	PARDA	<8 ANOS	<16 SEMANAS	>6 CONSULTAS	1	0	0	MASCULINO			AIG	2020	COLMEIA-TO	ZONA URBANA	REFLEXO BILATERAL PRESENTE	NORMAL	NORMAL	NORMAL
701 4215 6767 8898	<30 ANOS	PARDA	<8 ANOS	<16 SEMANAS	>6 CONSULTAS	1	1	0	FEMININO			AIG	2020	ARAGUAÍNA-TO	ZONA URBANA	REFLEXO BILATERAL PRESENTE	NORMAL	NORMAL	NORMAL
706 9765 6566 9056	<30 ANOS	BRANCA	>8 ANOS	<16 SEMANAS	>6 CONSULTAS	1	1	1	MASCULINO	COMPLETO	SEM ALTERAÇÕES	AIG	2020	ARAGUAÍNA-TO	ZONA URBANA	REFLEXO BILATERAL PRESENTE	NORMAL	NORMAL	NORMAL
709 4546 7847 5647	<30 ANOS	PRETA	<8 ANOS	<16 SEMANAS	>6 CONSULTAS	1	1	0	FEMININO			AIG	2020	ARAGUAÍNA-TO	ZONA URBANA	REFLEXO BILATERAL PRESENTE	NORMAL	NORMAL	NORMAL
703 8990 9067 5422	<30 ANOS	PARDA	<8 ANOS	<16 SEMANAS	>6 CONSULTAS	1	1	0	FEMININO			AIG	2020	ARAGUAÍNA-TO	ZONA URBANA	REFLEXO BILATERAL PRESENTE	NORMAL	NORMAL	NORMAL
708 3443 1452 2453	>30 ANOS	PRETA	>8 ANOS	<16 SEMANAS	>6 CONSULTAS	1	1	1	MASCULINO	COMPLETO	PREMATURIDADE	AIG	2020	ARAGUAÍNA-TO	ZONA URBANA	REFLEXO BILATERAL PRESENTE	NORMAL	NORMAL	NORMAL
707 5467 2918 2532	<30 ANOS	PARDA	>8 ANOS	<16 SEMANAS	>6 CONSULTAS	1	1	0	MASCULINO			AIG	2020	ARAGUAÍNA-TO	ZONA URBANA	REFLEXO BILATERAL PRESENTE	NORMAL	NORMAL	NORMAL
700 4323 3467 8909	<30 ANOS	PARDA	<8 ANOS	<16 SEMANAS	>6 CONSULTAS	1	1	0	MASCULINO			AIG	2020	ARAGUAÍNA-TO	ZONA URBANA	REFLEXO BILATERAL PRESENTE	NORMAL	NORMAL	NORMAL
706 0909 9909 1232	<30 ANOS	PARDA	<8 ANOS	<16 SEMANAS	>6 CONSULTAS	1	1	1	FEMININO	COMPLETO	SEM ALTERAÇÕES	AIG	2020	ARAGUAÍNA-TO	ZONA URBANA	REFLEXO BILATERAL PRESENTE	NORMAL	NORMAL	NORMAL
705 4010 1049 6450	<30 ANOS	BRANCA	>8 ANOS	<16 SEMANAS	>6 CONSULTAS	1	1	0	FEMININO			AIG	2020	ANGICO-TO	ZONA URBANA	REFLEXO BILATERAL PRESENTE	NORMAL	NORMAL	NORMAL
703 5624 7220 2343	<30 ANOS	PARDA	<8 ANOS	<16 SEMANAS	>6 CONSULTAS	1	1	0	MASCULINO			AIG	2020	ARAGUAÍNA-TO	ZONA URBANA	REFLEXO BILATERAL PRESENTE	NORMAL	NORMAL	NORMAL
709 5262 9842 2920	<30 ANOS	PARDA	<8 ANOS	<16 SEMANAS	>6 CONSULTAS	1	1	0	FEMININO			AIG	2020	ARAGUAÍNA-TO	ZONA URBANA	REFLEXO BILATERAL PRESENTE	NORMAL	NORMAL	NORMAL
702 3217 5587 6867	<30 ANOS	PRETA	<8 ANOS	<16 SEMANAS	>6 CONSULTAS	1	1	1	FEMININO	COMPLETO	PREMATURIDADE	AIG	2020	ARAGUAÍNA-TO	ZONA URBANA	REFLEXO BILATERAL PRESENTE	NORMAL	NORMAL	NORMAL
709 4545 4448 9342	<30 ANOS	PARDA	>8 ANOS	<16 SEMANAS	>6 CONSULTAS	1	1	1	MASCULINO	COMPLETO	SEM ALTERAÇÕES	AIG	2020	ARAGUAÍNA-TO	ZONA URBANA	REFLEXO BILATERAL PRESENTE	NORMAL	NORMAL	NORMAL
708 7635 6455 6829	<30 ANOS	PARDA	>8 ANOS	<16 SEMANAS	>6 CONSULTAS	1	1	1	MASCULINO	COMPLETO	SEM ALTERAÇÕES	AIG	2020	ARAGUAÍNA-TO	ZONA URBANA	REFLEXO BILATERAL PRESENTE	NORMAL	NORMAL	NORMAL
709 0909 0845 3421	>30 ANOS	AMARELA	<8 ANOS	<16 SEMANAS	>6 CONSULTAS	1	1	0	MASCULINO			AIG	2020	ARAGUAÍNA-TO	ZONA URBANA	REFLEXO BILATERAL PRESENTE	NORMAL	NORMAL	NORMAL
703 4589 1095 3414	<30 ANOS	BRANCA	<8 ANOS	<16 SEMANAS	>6 CONSULTAS	1	0	0	MASCULINO			AIG	2020	ARAGUAÍNA-TO	ZONA URBANA	REFLEXO BILATERAL PRESENTE	NORMAL	NORMAL	NORMAL
700 2890 0124 3234	<30 ANOS	PARDA	<8 ANOS	<16 SEMANAS	>6 CONSULTAS	1	1	1	FEMININO			AIG	2020	ARAGUAÍNA-TO	ZONA URBANA	REFLEXO BILATERAL PRESENTE	NORMAL	NORMAL	NORMAL
705 1452 8943 4729	<30 ANOS	PARDA	>8 ANOS	<16 SEMANAS	>6 CONSULTAS	1	1	1	FEMININO	COMPLETO	PREMATURIDADE	AIG	2020	ARAGUAÍNA-TO	ZONA URBANA	REFLEXO BILATERAL PRESENTE	NORMAL	NORMAL	NORMAL
898 1523 2101 8129	<30 ANOS	PARDA	<8 ANOS	<16 SEMANAS	>6 CONSULTAS	1	1	0	MASCULINO			AIG	2020	ARAGUAÍNA-TO	ZONA URBANA	REFLEXO BILATERAL PRESENTE	NORMAL	NORMAL	NORMAL
702 2024 3921 3192	<30 ANOS	PARDA	<8 ANOS	<16 SEMANAS	>6 CONSULTAS	1	0	1	MASCULINO	COMPLETO	SEM ALTERAÇÕES	AIG	2020	ANANÁS-TO	ZONA URBANA	REFLEXO BILATERAL PRESENTE	NORMAL	NORMAL	NORMAL
709 4320 2012 9564	<30 ANOS	BRANCA	>8 ANOS	<16 SEMANAS	>6 CONSULTAS	1	1	1	MASCULINO	COMPLETO	SEM ALTERAÇÕES	AIG	2020	ARAGUAÍNA-TO	ZONA URBANA	REFLEXO BILATERAL PRESENTE	NORMAL	NORMAL	NORMAL
709 7839 3355 8338	<30 ANOS	PARDA	<8 ANOS	<16 SEMANAS	>6 CONSULTAS	1	1	0	FEMININO			AIG	2020	ARAGUAÍNA-TO	ZONA URBANA	REFLEXO BILATERAL PRESENTE	NORMAL	NORMAL	NORMAL
708 5564 7490 1323	<30 ANOS	PARDA	>8 ANOS	<16 SEMANAS	>6 CONSULTAS	1	1	1	FEMININO	COMPLETO	SEM ALTERAÇÕES	AIG	2020	ARAGUAÍNA-TO	ZONA URBANA	REFLEXO BILATERAL PRESENTE	NORMAL	NORMAL	NORMAL
703 4287 0546 2772	<30 ANOS	PRETA	<8 ANOS	<16 SEMANAS	>6 CONSULTAS	1	1	1	MASCULINO	COMPLETO	SEM ALTERAÇÕES	AIG	2020	ARAGUAÍNA-TO	ZONA URBANA	REFLEXO BILATERAL PRESENTE	NORMAL	NORMAL	NORMAL
705 2289 4411 9342	>30 ANOS	PARDA	<8 ANOS	<16 SEMANAS	>6 CONSULTAS	1	1	0	MASCULINO			AIG	2020	ARAGUAÍNA-TO	ZONA URBANA	REFLEXO BILATERAL PRESENTE	NORMAL	NORMAL	NORMAL
706 8254 4902 4529	<30 ANOS	PARDA	>8 ANOS	<16 SEMANAS	>6 CONSULTAS	1	1	0	FEMININO			AIG	2020	ARAGUAÍNA-TO	ZONA URBANA	REFLEXO BILATERAL PRESENTE	NORMAL	NORMAL	NORMAL
707 3755 9363 2200	<30 ANOS	PARDA	>8 ANOS	<16 SEMANAS	>6 CONSULTAS	1	1	1	FEMININO	COMPLETO	SEM ALTERAÇÕES	AIG	2020	ARAGUAÍNA-TO	ZONA URBANA	REFLEXO BILATERAL PRESENTE	NORMAL	NORMAL	NORMAL
708 5492 7337 2291	<30 ANOS	PARDA	>8 ANOS	<16 SEMANAS	>6 CONSULTAS	1	1	0	MASCULINO			AIG	2020	ARAGUAÍNA-TO	ZONA URBANA	REFLEXO BILATERAL PRESENTE	NORMAL	NORMAL	NORMAL
700 0186 5444 4902	<30 ANOS	INDIGENA	>8 ANOS	<16 SEMANAS	>6 CONSULTAS	1	1	0	FEMININO			AIG	2020	ARAGUAÍNA-TO	ZONA URBANA	REFLEXO BILATERAL PRESENTE	NORMAL	NORMAL	NORMAL
708 3645 4901 2110	>30 ANOS	PARDA	<8 ANOS	<16 SEMANAS	>6 CONSULTAS	1	1	0	MASCULINO			AIG	2020	ARAGUAÍNA-TO	ZONA URBANA	REFLEXO BILATERAL PRESENTE	NORMAL	NORMAL	NORMAL
705 0957 3826 5672	<30 ANOS	PARDA	>8 ANOS	<16 SEMANAS	>6 CONSULTAS	1	1	1	FEMININO	COMPLETO	PREMATURIDADE	AIG	2020	ARAGUAÍNA-TO	ZONA URBANA	REFLEXO BILATERAL PRESENTE	NORMAL	NORMAL	NORMAL
709 9285 3300 9902	<30 ANOS	PARDA	<8 ANOS	<16 SEMANAS	>6 CONSULTAS	1	1	0	FEMININO			AIG	2020	COLMEIA-TO	ZONA URBANA	REFLEXO BILATERAL PRESENTE	NORMAL	NORMAL	NORMAL
704 2274 5227 4546	<30 ANOS	PARDA	>8 ANOS	<16 SEMANAS	>6 CONSULTAS	1	1	0	MASCULINO			AIG	2020	ARAGUAÍNA-TO	ZONA URBANA	REFLEXO BILATERAL PRESENTE	NORMAL	NORMAL	NORMAL
705 6112 2887 5421	<30 ANOS	PRETA	<8 ANOS	<16 SEMANAS	>6 CONSULTAS	1	1	1	FEMININO	COMPLETO	SEM ALTERAÇÕES	AIG	2020	ARAGUAÍNA-TO	ZONA URBANA	REFLEXO BILATERAL PRESENTE	NORMAL	NORMAL	NORMAL
701 7188 6429 2027	<30 ANOS	PARDA	<8 ANOS	<16 SEMANAS	>6 CONSULTAS	1	1	0	MASCULINO			AIG	2020	ARAGUAÍNA-TO	ZONA URBANA	REFLEXO BILATERAL PRESENTE	NORMAL	NORMAL	NORMAL
708 3555 4635 0532	<30 ANOS	BRANCA	>8 ANOS	<16 SEMANAS	>6 CONSULTAS	1	1	1	FEMININO	COMPLETO	SEM ALTERAÇÕES	AIG	2020	NOVA OLINDA-TO	ZONA URBANA	REFLEXO BILATERAL PRESENTE	NORMAL	NORMAL	NORMAL
704 7185 6382 9596	<30 ANOS	PARDA	>8 ANOS	<16 SEMANAS	>6 CONSULTAS	1	1	1	MASCULINO	COMPLETO	SEM ALTERAÇÕES	AIG	2020	ARAGUAÍNA-TO	ZONA URBANA	REFLEXO BILATERAL PRESENTE	NORMAL	NORMAL	NORMAL
707 4367 5849 0002	<30 ANOS	PARDA	<8 ANOS	<16 SEMANAS	>6 CONSULTAS	1	1	1	FEMININO	COMPLETO	SEM ALTERAÇÕES	AIG	2020	ARAGUAÍNA-TO	ZONA RURAL	REFLEXO BILATERAL PRESENTE	NORMAL	NORMAL	NORMAL
700 9892 6332 1346	<30 ANOS	PARDA	>8 ANOS	<16 SEMANAS	>6 CONSULTAS	1	1	0	FEMININO			AIG	2020	ARAGUAÍNA-TO	ZONA URBANA	REFLEXO BILATERAL PRESENTE	NORMAL	NORMAL	NORMAL
706 1589 0012 3242	>30 ANOS	BRANCA	<8 ANOS	<16 SEMANAS	>6 CONSULTAS	1	1	0	MASCULINO			AIG	2020	ARAGUAÍNA-TO	ZONA URBANA	REFLEXO BILATERAL PRESENTE	NORMAL	NORMAL	NORMAL
898 8453 6389 9253	<30 ANOS	BRANCA	>8 ANOS	<16 SEMANAS	>6 CONSULTAS	1	1	1	MASCULINO	COMPLETO	SEM ALTERAÇÕES	AIG	2020	ARAGUAÍNA-TO	ZONA URBANA	REFLEXO BILATERAL PRESENTE	NORMAL	NORMAL	NORMAL
705 4458 5857 2292	<30 ANOS	PARDA	<8 ANOS	<16 SEMANAS	>6 CONSULTAS	1	1	1	MASCULINO	COMPLETO	SEM ALTERAÇÕES	AIG	2020	ARAGUAÍNA-TO	ZONA URBANA	REFLEXO BILATERAL PRESENTE	NORMAL	NORMAL	NORMAL
703 5455 8533 7887	<30 ANOS	PARDA	>8 ANOS	<16 SEMANAS	>6 CONSULTAS	1	1	0	FEMININO			AIG	2020	ARAGUAÍNA-TO	ZONA URBANA	REFLEXO BILATERAL PRESENTE	NORMAL	NORMAL	NORMAL
700 7210 1924 3535	<30 ANOS	PRETA	<8 ANOS	<16 SEMANAS	>6 CONSULTAS	1	1	0	MASCULINO			AIG	2020	NOVA OLINDA-TO	ZONA URBANA	REFLEXO BILATERAL PRESENTE	NORMAL	NORMAL	NORMAL
709 3537 8881 1019	<30 ANOS	PARDA	<8 ANOS	<16 SEMANAS	>6 CONSULTAS	1	1	1	MASCULINO	COMPLETO	SEM ALTERAÇÕES	AIG	2020	ARAGUAÍNA-TO	ZONA URBANA	REFLEXO BILATERAL PRESENTE	NORMAL	NORMAL	NORMAL
707 0991 5235 3899	<30 ANOS	PARDA	>8 ANOS	<16 SEMANAS	>6 CONSULTAS	1	1	0	MASCULINO			AIG	2020	ARAGUAÍNA-TO	ZONA URBANA	REFLEXO BILATERAL PRESENTE	NORMAL	NORMAL	NORMAL
705 0243 5367 1828	<30 ANOS	BRANCA	<8 ANOS	<16 SEMANAS	>6 CONSULTAS	1	1	0	FEMININO			AIG	2020	ARAGUAÍNA-TO	ZONA URBANA	REFLEXO BILATERAL PRESENTE	NORMAL	NORMAL	NORMAL
700 2628 2901 2864	<30 ANOS	PARDA	<8 ANOS	<16 SEMANAS	>6 CONSULTAS	1	1	1	FEMININO	COMPLETO	SEM ALTERAÇÕES	AIG	2020	BARRA DO OURO-TO	ZONA URBANA	REFLEXO BILATERAL PRESENTE	NORMAL	NORMAL	NORMAL
709 2628 2900 0255	>30 ANOS	BRANCA	>8 ANOS	<16 SEMANAS	>6 CONSULTAS	1	1	0	FEMININO			AIG	2020	ARAGUAÍNA-TO	ZONA URBANA	REFLEXO BILATERAL PRESENTE	NORMAL	NORMAL	NORMAL
707 6373 2464 5185	<30 ANOS	PARDA	>8 ANOS	<16 SEMANAS	>6 CONSULTAS	1	1	1	MASCULINO			AIG	2020	ARAGUAÍNA-TO	ZONA URBANA	REFLEXO BILATERAL PRESENTE	NORMAL	NORMAL	NORMAL
706 2284 5562 8235	<30 ANOS	BRANCA	>8 ANOS	<16 SEMANAS	>6 CONSULTAS	1	1	0	FEMININO			AIG	2020	ARAGUAÍNA-TO	ZONA URBANA	REFLEXO BILATERAL PRESENTE	NORMAL	NORMAL	NORMAL
898 5482 9117 6435	<30 ANOS	PARDA	>8 ANOS	<16 SEMANAS	>6 CONSULTAS	1	1	0	MASCULINO			AIG	2020	ARAGUAÍNA-TO	ZONA URBANA	REFLEXO BILATERAL PRESENTE	NORMAL	NORMAL	NORMAL
701 2627 2844 3322	<30 ANOS	PRETA	>8 ANOS	<16 SEMANAS	>6 CONSULTAS	1	1	1	MASCULINO	COMPLETO	SEM ALTERAÇÕES	AIG	2020	ARAGUAÍNA-TO	ZONA URBANA	REFLEXO BILATERAL PRESENTE	NORMAL	NORMAL	NORMAL
708 7457 3528 3902	<30 ANOS	PARDA	>8 ANOS	<16 SEMANAS	>6 CONSULTAS	1	1	1	FEMININO	COMPLETO	SEM ALTERAÇÕES	AIG	2020	ARAGUAÍNA-TO	ZONA URBANA	REFLEXO BILATERAL PRESENTE	NORMAL	NORMAL	NORMAL
703 0856 2312 3414	<30 ANOS	PARDA	<8 ANOS	<16 SEMANAS	>6 CONSULTAS	1	1	0	FEMININO			AIG	2020	BABAÇULÂNDIA-TO	ZONA URBANA	REFLEXO BILATERAL PRESENTE	NORMAL	NORMAL	NORMAL
707 6390 4803 7654	<30 ANOS	AMARELA	>8 ANOS	<16 SEMANAS	>6 CONSULTAS	1	1	1	MASCULINO	COMPLETO	SEM ALTERAÇÕES	AIG	2020	ARAGUAÍNA-TO	ZONA URBANA	REFLEXO BILATERAL PRESENTE	NORMAL	NORMAL	NORMAL
705 5667 7890 0987	>30 ANOS	PARDA	>8 ANOS	<16 SEMANAS	>6 CONSULTAS	1	1	0	MASCULINO			AIG	2020	ARAGUAÍNA-TO	ZONA URBANA	REFLEXO BILATERAL PRESENTE	NORMAL	NORMAL	NORMAL
700 5343 2232 3233	<30 ANOS	PARDA	<8 ANOS	<16 SEMANAS	>6 CONSULTAS	1	1	1	FEMININO	COMPLETO	SEM ALTERAÇÕES	AIG	2020	ARAGUAÍNA-TO	ZONA URBANA	REFLEXO BILATERAL PRESENTE	NORMAL	NORMAL	NORMAL
706 2782 8918 9189	<30 ANOS	BRANCA	<8 ANOS	<16 SEMANAS	>6 CONSULTAS	1	1	0	MASCULINO			AIG	2020	ARAGUAÍNA-TO	ZONA URBANA	REFLEXO BILATERAL PRESENTE	NORMAL	NORMAL	NORMAL
702 0189 6655 6565	>30 ANOS	PARDA	<8 ANOS	<16 SEMANAS	>6 CONSULTAS	1	1	0	FEMININO			AIG	2020	WANDERLÂNDIA-TO	ZONA URBANA	REFLEXO BILATERAL PRESENTE	NORMAL	NORMAL	NORMAL
709 8596 7676 7599	<30 ANOS	PARDA	>8 ANOS	<16 SEMANAS	>6 CONSULTAS	1	1	0	MASCULINO			AIG	2020	ARAGUAÍNA-TO	ZONA URBANA	REFLEXO BILATERAL PRESENTE	NORMAL	NORMAL	NORMAL
704 9222 0880 0101	<30 ANOS	INDIGENA	<8 ANOS	<16 SEMANAS	>6 CONSULTAS	1	1	1	FEMININO	COMPLETO	SEM ALTERAÇÕES	AIG	2020	ARAGUAÍNA-TO	ZONA URBANA	REFLEXO BILATERAL PRESENTE	NORMAL	NORMAL	NORMAL
704 0224 3430 9457	<30 ANOS	PARDA	<8 ANOS	<16 SEMANAS	>6 CONSULTAS	1	1	0	FEMININO			AIG	2020	ARAGUAÍNA-TO	ZONA URBANA	REFLEXO BILATERAL PRESENTE	NORMAL	NORMAL	NORMAL
898 4151 7182 4453	<30 ANOS	PARDA	<8 ANOS	<16 SEMANAS	>6 CONSULTAS	1	1	0	FEMININO			AIG	2020	ARAGUAÍNA-TO	ZONA URBANA	REFLEXO BILATERAL PRESENTE	NORMAL	NORMAL	NORMAL
705 6651 1691 2320	<30 ANOS	BRANCA	>8 ANOS	<16 SEMANAS	>6 CONSULTAS	1	1	0	MASCULINO			AIG	2020	BABAÇULÂNDIA-TO	ZONA URBANA	REFLEXO BILATERAL PRESENTE	NORMAL	NORMAL	NORMAL
704 2019 1238 0229	<30 ANOS	PARDA	>8 ANOS	<16 SEMANAS	>6 CONSULTAS	1	1	1	FEMININO	COMPLETO	SEM ALTERAÇÕES	AIG	2020	ARAGUAÍNA-TO	ZONA URBANA	REFLEXO BILATERAL PRESENTE	NORMAL	NORMAL	NORMAL
709 7199 0901 3232	<30 ANOS	PARDA	<8 ANOS	<16 SEMANAS	>6 CONSULTAS	1	1	1	MASCULINO	COMPLETO	SEM ALTERAÇÕES	AIG	2020	ARAGUAÍNA-TO	ZONA URBANA	REFLEXO BILATERAL PRESENTE	NORMAL	NORMAL	NORMAL
706 8762 2910 1355	>30 ANOS	PRETA	>8 ANOS	<16 SEMANAS	>6 CONSULTAS	1	1	1	MASCULINO	COMPLETO	PREMATURIDADE	AIG	2020	ARAGUAÍNA-TO	ZONA URBANA	REFLEXO BILATERAL PRESENTE	NORMAL	NORMAL	NORMAL
700 5649 0224 8948	<30 ANOS	PARDA	<8 ANOS	<16 SEMANAS	>6 CONSULTAS	1	1	0	MASCULINO			AIG	2020	ARAGUAÍNA-TO	ZONA URBANA	REFLEXO BILATERAL PRESENTE	NORMAL	NORMAL	NORMAL
701 7564 5126 1781	<30 ANOS	PARDA	>8 ANOS	<16 SEMANAS	>6 CONSULTAS	1	1	0	MASCULINO			AIG	2020	ARAGUAÍNA-TO	ZONA URBANA	REFLEXO BILATERAL PRESENTE	NORMAL	NORMAL	NORMAL
705 9190 1342 4516	<30 ANOS	PARDA	>8 ANOS	<16 SEMANAS	>6 CONSULTAS	1	1	1	FEMININO	COMPLETO	SEM ALTERAÇÕES	AIG	2020	ARAGUAÍNA-TO	ZONA URBANA	REFLEXO BILATERAL PRESENTE	NORMAL	NORMAL	NORMAL
703 9909 8776 6674	<30 ANOS	PARDA	<8 ANOS	<16 SEMANAS	>6 CONSULTAS	1	1	0	MASCULINO			AIG	2020	ARAGUAÍNA-TO	ZONA URBANA	REFLEXO BILATERAL PRESENTE	NORMAL	NORMAL	NORMAL
702 7849 0099 0196	<30 ANOS	PARDA	>8 ANOS	<16 SEMANAS	>6 CONSULTAS	1	1	0	FEMININO			AIG	2020	BARRA DO OURO-TO	ZONA URBANA	REFLEXO BILATERAL PRESENTE	NORMAL	NORMAL	NORMAL
700 5544 5545 6788	>30 ANOS	PARDA	>8 ANOS	<16 SEMANAS	>6 CONSULTAS	1	1	1	MASCULINO	COMPLETO	SEM ALTERAÇÕES	AIG	2020	ARAGUAÍNA-TO	ZONA URBANA	REFLEXO BILATERAL PRESENTE	NORMAL	NORMAL	NORMAL
701 9423 2536 7554	<30 ANOS	BRANCA	>8 ANOS	<16 SEMANAS	>6 CONSULTAS	1	1	0	FEMININO			AIG	2020	ARAGUAÍNA-TO	ZONA URBANA	REFLEXO BILATERAL PRESENTE	NORMAL	NORMAL	NORMAL
707 3938 2227 6548	<30 ANOS	PARDA	<8 ANOS	<16 SEMANAS	>6 CONSULTAS	1	1	0	FEMININO			AIG	2020	ARAGUAÍNA-TO	ZONA URBANA	REFLEXO BILATERAL PRESENTE	NORMAL	NORMAL	NORMAL
709 2918 1624 4567	<30 ANOS	PARDA	>8 ANOS	<16 SEMANAS	>6 CONSULTAS	1	1	1	MASCULINO	COMPLETO	SEM ALTERAÇÕES	AIG	2020	ARAGUAÍNA-TO	ZONA URBANA	REFLEXO BILATERAL PRESENTE	NORMAL	NORMAL	NORMAL
703 8990 2907 4322	<30 ANOS	PARDA	>8 ANOS	<16 SEMANAS	>6 CONSULTAS	1	1	0	FEMININO			AIG	2020	ARAGUAÍNA-TO	ZONA URBANA	REFLEXO BILATERAL PRESENTE	NORMAL	NORMAL	NORMAL
705 3445 3768 3211	<30 ANOS	INDIGENA	>8 ANOS	<16 SEMANAS	>6 CONSULTAS	1	1	1	FEMININO	COMPLETO	SEM ALTERAÇÕES	AIG	2020	ARAGUAÍNA-TO	ZONA URBANA	REFLEXO BILATERAL PRESENTE	NORMAL	NORMAL	NORMAL
708 9242 2281 9454	<30 ANOS	PARDA	<8 ANOS	<16 SEMANAS	>6 CONSULTAS	1	1	0	MASCULINO			AIG	2020	BRASILÂNDIA DO TOCANTINS-TO	ZONA URBANA	REFLEXO BILATERAL PRESENTE	NORMAL	NORMAL	NORMAL
703 4917 5464 0097	<30 ANOS	PARDA	>8 ANOS	<16 SEMANAS	>6 CONSULTAS	1	1	0	FEMININO			AIG	2020	ARAGUAÍNA-TO	ZONA URBANA	REFLEXO BILATERAL PRESENTE	NORMAL	NORMAL	NORMAL
706 8365 4341 7618	<30 ANOS	PARDA	<8 ANOS	<16 SEMANAS	>6 CONSULTAS	1	1	1	FEMININO	COMPLETO	SEM ALTERAÇÕES	AIG	2020	ARAGUAÍNA-TO	ZONA URBANA	REFLEXO BILATERAL PRESENTE	NORMAL	NORMAL	NORMAL
705 3330 0202 3479	>30 ANOS	PARDA	<8 ANOS	<16 SEMANAS	>6 CONSULTAS	1	1	1	FEMININO	COMPLETO	PREMATURIDADE	AIG	2020	ARAGUAÍNA-TO	ZONA URBANA	REFLEXO BILATERAL PRESENTE	NORMAL	NORMAL	NORMAL
708 4945 2424 2220	<30 ANOS	BRANCA	>8 ANOS	<16 SEMANAS	>6 CONSULTAS	1	1	1	MASCULINO	COMPLETO	SEM ALTERAÇÕES	AIG	2020	ARAGUAÍNA-TO	ZONA URBANA	REFLEXO BILATERAL PRESENTE	NORMAL	NORMAL	NORMAL
706 4655 3883 3395	<30 ANOS	PRETA	<8 ANOS	<16 SEMANAS	>6 CONSULTAS	1	1	0	FEMININO			AIG	2020	ARAGUAÍNA-TO	ZONA URBANA	REFLEXO BILATERAL PRESENTE	NORMAL	NORMAL	NORMAL
898 7564 4040 9735	<30 ANOS	PARDA	>8 ANOS	<16 SEMANAS	>6 CONSULTAS	1	1	1	FEMININO	COMPLETO	SEM ALTERAÇÕES	AIG	2020	CARMOLÂNDIA-TO	ZONA URBANA	REFLEXO BILATERAL PRESENTE	NORMAL	NORMAL	NORMAL
706 1415 6386 4672	<30 ANOS	PARDA	<8 ANOS	<16 SEMANAS	>6 CONSULTAS	1	1	0	MASCULINO			AIG	2020	ARAGUAÍNA-TO	ZONA URBANA	REFLEXO BILATERAL PRESENTE	NORMAL	NORMAL	NORMAL
706 9294 5342 4262	<30 ANOS	PARDA	<8 ANOS	<16 SEMANAS	>6 CONSULTAS	1	1	0	MASCULINO			AIG	2020	ARAGUAÍNA-TO	ZONA URBANA	REFLEXO BILATERAL PRESENTE	NORMAL	NORMAL	NORMAL
708 7282 9574 5635	>30 ANOS	BRANCA	>8 ANOS	<16 SEMANAS	>6 CONSULTAS	1	1	0	FEMININO			AIG	2020	ARAGUAÍNA-TO	ZONA URBANA	REFLEXO BILATERAL PRESENTE	NORMAL	NORMAL	NORMAL
709 5276 6891 0201	<30 ANOS	PARDA	>8 ANOS	<16 SEMANAS	>6 CONSULTAS	1	1	1	FEMININO	COMPLETO	SEM ALTERAÇÕES	AIG	2020	ARAGUAÍNA-TO	ZONA URBANA	REFLEXO BILATERAL PRESENTE	NORMAL	NORMAL	NORMAL
705 2019 0901 8028	>30 ANOS	PARDA	<8 ANOS	<16 SEMANAS	>6 CONSULTAS	1	1	0	FEMININO			AIG	2020	ARAPOEMA-TO	ZONA URBANA	REFLEXO BILATERAL PRESENTE	NORMAL	NORMAL	NORMAL
703 9178 6372 6535	>30 ANOS	PARDA	>8 ANOS	<16 SEMANAS	>6 CONSULTAS	1	1	0	FEMININO			AIG	2020	ARAGUAÍNA-TO	ZONA URBANA	REFLEXO BILATERAL PRESENTE	NORMAL	NORMAL	NORMAL
704 2352 4324 3434	<30 ANOS	PRETA	>8 ANOS	<16 SEMANAS	>6 CONSULTAS	1	1	1	MASCULINO			AIG	2020	ARAGUAÍNA-TO	ZONA URBANA	REFLEXO BILATERAL PRESENTE	NORMAL	NORMAL	NORMAL
700 5235 2637 2382	<30 ANOS	AMARELA	>8 ANOS	<16 SEMANAS	>6 CONSULTAS	1	1	0	FEMININO			AIG	2020	ARAGUAÍNA-TO	ZONA URBANA	REFLEXO BILATERAL PRESENTE	NORMAL	NORMAL	NORMAL
701 8319 2839 0239	>30 ANOS	PARDA	>8 ANOS	<16 SEMANAS	>6 CONSULTAS	1	1	0	FEMININO			AIG	2020	ARAGUAÍNA-TO	ZONA URBANA	REFLEXO BILATERAL PRESENTE	NORMAL	NORMAL	NORMAL
704 2837 6565 6564	<30 ANOS	PARDA	<8 ANOS	<16 SEMANAS	>6 CONSULTAS	1	1	1	MASCULINO	COMPLETO	SEM ALTERAÇÕES	AIG	2020	ARAGUAÍNA-TO	ZONA URBANA	REFLEXO BILATERAL PRESENTE	NORMAL	NORMAL	NORMAL
705 7889 9090 8929	<30 ANOS	PARDA	>8 ANOS	<16 SEMANAS	>6 CONSULTAS	1	1	1	MASCULINO	COMPLETO	SEM ALTERAÇÕES	AIG	2020	ARAGUAÍNA-TO	ZONA URBANA	REFLEXO BILATERAL PRESENTE	NORMAL	NORMAL	NORMAL
707 0256 4545 2211	<30 ANOS	PARDA	>8 ANOS	<16 SEMANAS	>6 CONSULTAS	1	1	0	FEMININO			AIG	2020	ARAGUAÍNA-TO	ZONA URBANA	REFLEXO BILATERAL PRESENTE	NORMAL	NORMAL	NORMAL
709 2898 9655 6335	<30 ANOS	INDIGENA	<8 ANOS	<16 SEMANAS	>6 CONSULTAS	1	1	0	MASCULINO			AIG	2020	ARAGUAÍNA-TO	ZONA URBANA	REFLEXO BILATERAL PRESENTE	NORMAL	NORMAL	NORMAL
706 6561 2166 3563	>30 ANOS	BRANCA	>8 ANOS	<16 SEMANAS	>6 CONSULTAS	1	1	0	MASCULINO			AIG	2020	ARAGUAÍNA-TO	ZONA URBANA	REFLEXO BILATERAL PRESENTE	NORMAL	NORMAL	NORMAL
702 5637 6378 0092	<30 ANOS	PARDA	<8 ANOS	<16 SEMANAS	>6 CONSULTAS	1	1	0	MASCULINO			AIG	2020	ARAGUAÍNA-TO	ZONA URBANA	REFLEXO BILATERAL PRESENTE	NORMAL	NORMAL	NORMAL
898 8162 4245 6379	<30 ANOS	BRANCA	>8 ANOS	<16 SEMANAS	>6 CONSULTAS	1	1	0	FEMININO			AIG	2020	ANGICO-TO	ZONA URBANA	REFLEXO BILATERAL PRESENTE	NORMAL	NORMAL	NORMAL
706 4904 9075 6433	>30 ANOS	PARDA	<8 ANOS	<16 SEMANAS	>6 CONSULTAS	1	1	1	FEMININO	COMPLETO	SEM ALTERAÇÕES	AIG	2020	BABAÇULÂNDIA-TO	ZONA URBANA	REFLEXO BILATERAL PRESENTE	NORMAL	NORMAL	NORMAL
707 4245 5626 7829	<30 ANOS	PRETA	<8 ANOS	<16 SEMANAS	>6 CONSULTAS	1	1	0	MASCULINO			AIG	2020	ARAGUAÍNA-TO	ZONA URBANA	REFLEXO BILATERAL PRESENTE	NORMAL	NORMAL	NORMAL
704 0209 9202 0454	<30 ANOS	PARDA	<8 ANOS	>16 SEMANAS	<6 CONSULTAS	0	0	1	MASCULINO	INCOMPLETO	PREMATURIDADE	PIG	2020	ARAGUAÍNA-TO	ZONA URBANA	REFLEXO BILATERAL PRESENTE	NORMAL	NORMAL	NORMAL
706 5464 6757 5889	<30 ANOS	PARDA	>8 ANOS	<16 SEMANAS	>6 CONSULTAS	1	1	0	FEMININO			AIG	2020	ARAGUAÍNA-TO	ZONA URBANA	REFLEXO BILATERAL PRESENTE	NORMAL	NORMAL	NORMAL
701 2927 4554 4473	<30 ANOS	PRETA	<8 ANOS	<16 SEMANAS	>6 CONSULTAS	1	1	0	FEMININO			AIG	2020	ARAGUAÍNA-TO	ZONA URBANA	REFLEXO BILATERAL PRESENTE	NORMAL	NORMAL	NORMAL
704 8293 7262 4151	<30 ANOS	PARDA	>8 ANOS	<16 SEMANAS	>6 CONSULTAS	1	1	0	FEMININO			AIG	2020	ARAGUAÍNA-TO	ZONA URBANA	REFLEXO BILATERAL PRESENTE	NORMAL	NORMAL	NORMAL
708 6292 2039 7476	<30 ANOS	PARDA	>8 ANOS	<16 SEMANAS	>6 CONSULTAS	1	1	1	MASCULINO	COMPLETO	SEM ALTERAÇÕES	AIG	2020	ARAGUAÍNA-TO	ZONA URBANA	REFLEXO BILATERAL PRESENTE	NORMAL	NORMAL	NORMAL
705 3001 0101 0844	<30 ANOS	PRETA	>8 ANOS	<16 SEMANAS	>6 CONSULTAS	1	1	0	MASCULINO			AIG	2020	ARAGUAÍNA-TO	ZONA URBANA	REFLEXO BILATERAL PRESENTE	NORMAL	NORMAL	NORMAL
703 4503 2295 5892	>30 ANOS	PARDA	>8 ANOS	<16 SEMANAS	>6 CONSULTAS	1	1	0	FEMININO			AIG	2020	ARAGUAÍNA-TO	ZONA URBANA	REFLEXO BILATERAL PRESENTE	NORMAL	NORMAL	NORMAL
702 0204 5540 4093	<30 ANOS	BRANCA	>8 ANOS	<16 SEMANAS	>6 CONSULTAS	1	1	1	FEMININO	COMPLETO	SEM ALTERAÇÕES	AIG	2020	DARCINÓPOLIS-TO	ZONA URBANA	REFLEXO BILATERAL PRESENTE	NORMAL	NORMAL	NORMAL
708 2725 4123 4156	<30 ANOS	PARDA	>8 ANOS	<16 SEMANAS	>6 CONSULTAS	1	1	0	MASCULINO			AIG	2020	ARAGUAÍNA-TO	ZONA URBANA	REFLEXO BILATERAL PRESENTE	NORMAL	NORMAL	NORMAL
704 7648 9903 7824	<30 ANOS	PARDA	<8 ANOS	<16 SEMANAS	>6 CONSULTAS	1	1	0	MASCULINO			AIG	2020	ARAGUAÍNA-TO	ZONA URBANA	REFLEXO BILATERAL PRESENTE	NORMAL	NORMAL	NORMAL
700 9192 1463 8395	<30 ANOS	PARDA	<8 ANOS	<16 SEMANAS	>6 CONSULTAS	1	1	0	MASCULINO			AIG	2020	ARAGUAÍNA-TO	ZONA URBANA	REFLEXO BILATERAL PRESENTE	NORMAL	NORMAL	NORMAL
707 5602 0928 9126	>30 ANOS	PARDA	>8 ANOS	<16 SEMANAS	>6 CONSULTAS	1	1	1	MASCULINO	COMPLETO	SEM ALTERAÇÕES	AIG	2020	ARAGUAÍNA-TO	ZONA URBANA	REFLEXO BILATERAL PRESENTE	NORMAL	NORMAL	NORMAL
708 5544 5251 1191	<30 ANOS	INDIGENA	<8 ANOS	<16 SEMANAS	>6 CONSULTAS	1	1	0	FEMININO			AIG	2020	ARAGUAÍNA-TO	ZONA URBANA	REFLEXO BILATERAL PRESENTE	NORMAL	NORMAL	NORMAL
703 9354 4034 5595	<30 ANOS	PARDA	<8 ANOS	<16 SEMANAS	>6 CONSULTAS	1	1	0	FEMININO			AIG	2020	ARAGUAÍNA-TO	ZONA URBANA	REFLEXO BILATERAL PRESENTE	NORMAL	NORMAL	NORMAL
706 0660 2220 5563	<30 ANOS	BRANCA	>8 ANOS	<16 SEMANAS	>6 CONSULTAS	1	1	0	MASCULINO			AIG	2020	ARAGUAÍNA-TO	ZONA URBANA	REFLEXO BILATERAL PRESENTE	NORMAL	NORMAL	NORMAL
709 3826 4632 1849	<30 ANOS	PARDA	<8 ANOS	<16 SEMANAS	>6 CONSULTAS	1	1	0	FEMININO			AIG	2020	ARAGUAÍNA-TO	ZONA URBANA	REFLEXO BILATERAL PRESENTE	NORMAL	NORMAL	NORMAL
707 0256 7234 4902	<30 ANOS	PARDA	>8 ANOS	<16 SEMANAS	>6 CONSULTAS	1	1	1	MASCULINO	COMPLETO	SEM ALTERAÇÕES	AIG	2020	BABAÇULÂNDIA-TO	ZONA URBANA	REFLEXO BILATERAL PRESENTE	NORMAL	NORMAL	NORMAL
708 0034 4885 5628	>30 ANOS	BRANCA	<8 ANOS	<16 SEMANAS	>6 CONSULTAS	1	1	0	FEMININO			AIG	2020	ARAGUAÍNA-TO	ZONA URBANA	REFLEXO BILATERAL PRESENTE	NORMAL	NORMAL	NORMAL
705 5647 3903 6758	<30 ANOS	PARDA	>8 ANOS	<16 SEMANAS	>6 CONSULTAS	1	1	0	FEMININO			AIG	2020	ARAGUAÍNA-TO	ZONA URBANA	REFLEXO BILATERAL PRESENTE	NORMAL	NORMAL	NORMAL
702 2291 5500 1424	>30 ANOS	PARDA	>8 ANOS	<16 SEMANAS	>6 CONSULTAS	1	1	0	MASCULINO			AIG	2020	ARAGUAÍNA-TO	ZONA URBANA	REFLEXO BILATERAL PRESENTE	NORMAL	NORMAL	NORMAL
703 2281 2347 8421	<30 ANOS	PARDA	<8 ANOS	<16 SEMANAS	>6 CONSULTAS	1	1	1	FEMININO	COMPLETO	SEM ALTERAÇÕES	AIG	2020	ARAGUAÍNA-TO	ZONA URBANA	REFLEXO BILATERAL PRESENTE	NORMAL	NORMAL	NORMAL
702 5768 9923 5556	<30 ANOS	PARDA	<8 ANOS	<16 SEMANAS	>6 CONSULTAS	1	1	0	FEMININO			AIG	2020	ARAGUAÍNA-TO	ZONA URBANA	REFLEXO BILATERAL PRESENTE	NORMAL	NORMAL	NORMAL
898 4765 8594 4900	<30 ANOS	PRETA	>8 ANOS	<16 SEMANAS	>6 CONSULTAS	1	1	0	MASCULINO			AIG	2020	BRASILÂNDIA DO TOCANTINS-TO	ZONA URBANA	REFLEXO BILATERAL PRESENTE	NORMAL	NORMAL	NORMAL
705 1260 6024 6272	<30 ANOS	PARDA	<8 ANOS	<16 SEMANAS	>6 CONSULTAS	1	1	1	FEMININO			AIG	2020	ARAGUAÍNA-TO	ZONA URBANA	REFLEXO BILATERAL PRESENTE	NORMAL	NORMAL	NORMAL
708 4651 8293 4902	<30 ANOS	PARDA	>8 ANOS	<16 SEMANAS	>6 CONSULTAS	1	1	0	MASCULINO			AIG	2020	BERNARDO SAYÃO-TO	ZONA URBANA	REFLEXO BILATERAL PRESENTE	NORMAL	NORMAL	NORMAL
702 2753 9421 0034	>30 ANOS	PARDA	<8 ANOS	<16 SEMANAS	>6 CONSULTAS	1	1	0	FEMININO			AIG	2020	ARAGUAÍNA-TO	ZONA URBANA	REFLEXO BILATERAL PRESENTE	NORMAL	NORMAL	NORMAL
708 8294 5622 9457	<30 ANOS	PARDA	<8 ANOS	<16 SEMANAS	>6 CONSULTAS	1	1	1	MASCULINO	COMPLETO	SEM ALTERAÇÕES	AIG	2020	ARAGUAÍNA-TO	ZONA URBANA	REFLEXO BILATERAL PRESENTE	NORMAL	NORMAL	NORMAL
709 3854 3857 0934	<30 ANOS	BRANCA	>8 ANOS	<16 SEMANAS	>6 CONSULTAS	1	1	0	FEMININO			AIG	2021	ARAGUAÍNA-TO	ZONA URBANA	REFLEXO BILATERAL PRESENTE	NORMAL	NORMAL	NORMAL
706 2854 3867 3921	<30 ANOS	PARDA	<8 ANOS	<16 SEMANAS	>6 CONSULTAS	1	1	0	MASCULINO			AIG	2021	ARAGUAÍNA-TO	ZONA URBANA	REFLEXO BILATERAL PRESENTE	NORMAL	NORMAL	NORMAL
704 0538 2750 0951	<30 ANOS	PRETA	<8 ANOS	>16 SEMANAS	<6 CONSULTAS	0	0	1	MASCULINO	COMPLETO	PREMATURIDADE	PIG	2021	BABAÇULÂNDIA-TO	ZONA URBANA	REFLEXO BILATERAL PRESENTE	NORMAL	ANQUILOGLOSSIA	NORMAL
702 4274 8490 2546	<30 ANOS	PARDA	<8 ANOS	<16 SEMANAS	>6 CONSULTAS	1	1	0	FEMININO			AIG	2021	ARAGUAÍNA-TO	ZONA RURAL	REFLEXO BILATERAL PRESENTE	NORMAL	NORMAL	NORMAL
709 2789 3502 1964	<30 ANOS	PARDA	>8 ANOS	<16 SEMANAS	>6 CONSULTAS	1	1	0	FEMININO			AIG	2021	ARAGUAÍNA-TO	ZONA URBANA	REFLEXO BILATERAL PRESENTE	NORMAL	NORMAL	NORMAL
706 0264 8390 3624	<30 ANOS	PARDA	>8 ANOS	<16 SEMANAS	>6 CONSULTAS	1	1	0	FEMININO			AIG	2021	ARAGUAÍNA-TO	ZONA URBANA	REFLEXO BILATERAL PRESENTE	NORMAL	NORMAL	NORMAL
703 6297 6890 1203	<30 ANOS	PARDA	<8 ANOS	<16 SEMANAS	>6 CONSULTAS	1	1	0	FEMININO			AIG	2021	FILADÉLFIA-TO	ZONA URBANA	REFLEXO BILATERAL PRESENTE	NORMAL	NORMAL	NORMAL
898 4018 4392 6505	<30 ANOS	AMARELA	>8 ANOS	<16 SEMANAS	>6 CONSULTAS	1	1	1	FEMININO	COMPLETO	SEM ALTERAÇÕES	AIG	2021	ARAGUAÍNA-TO	ZONA URBANA	REFLEXO BILATERAL PRESENTE	NORMAL	NORMAL	NORMAL
705 2517 5184 5262	<30 ANOS	PARDA	<8 ANOS	<16 SEMANAS	>6 CONSULTAS	1	1	1	MASCULINO	COMPLETO	SEM ALTERAÇÕES	AIG	2021	ARAGUAÍNA-TO	ZONA URBANA	REFLEXO BILATERAL PRESENTE	NORMAL	NORMAL	NORMAL
707 9473 4472 8156	<30 ANOS	PARDA	<8 ANOS	<16 SEMANAS	>6 CONSULTAS	1	1	1	MASCULINO	COMPLETO	SEM ALTERAÇÕES	AIG	2021	ARAGUAÍNA-TO	ZONA URBANA	REFLEXO BILATERAL PRESENTE	NORMAL	NORMAL	NORMAL
709 9101 2374 9204	<30 ANOS	PARDA	>8 ANOS	<16 SEMANAS	>6 CONSULTAS	1	1	0	FEMININO			AIG	2021	ARAGUAÍNA-TO	ZONA URBANA	REFLEXO BILATERAL PRESENTE	NORMAL	NORMAL	NORMAL
706 8296 3095 6342	<30 ANOS	BRANCA	>8 ANOS	<16 SEMANAS	>6 CONSULTAS	1	1	0	MASCULINO			AIG	2021	MURICILÂNDIA-TO	ZONA URBANA	REFLEXO BILATERAL PRESENTE	NORMAL	NORMAL	NORMAL
708 8565 2930 1835	<30 ANOS	BRANCA	>8 ANOS	<16 SEMANAS	>6 CONSULTAS	1	1	0	FEMININO			AIG	2021	ARAGUAÍNA-TO	ZONA URBANA	REFLEXO BILATERAL PRESENTE	NORMAL	NORMAL	NORMAL
701 2930 2385 9204	<30 ANOS	PARDA	<8 ANOS	<16 SEMANAS	>6 CONSULTAS	1	1	1	MASCULINO	COMPLETO	SEM ALTERAÇÕES	AIG	2021	ARAGUAÍNA-TO	ZONA URBANA	REFLEXO BILATERAL PRESENTE	NORMAL	NORMAL	NORMAL
703 5284 5364 5097	<30 ANOS	PARDA	>8 ANOS	<16 SEMANAS	>6 CONSULTAS	1	1	0	MASCULINO			AIG	2021	ARAGUAÍNA-TO	ZONA URBANA	REFLEXO BILATERAL PRESENTE	NORMAL	NORMAL	NORMAL
705 3274 8765 7288	<30 ANOS	INDIGENA	<8 ANOS	<16 SEMANAS	>6 CONSULTAS	1	1	0	FEMININO			AIG	2021	ARAGUAÍNA-TO	ZONA URBANA	REFLEXO BILATERAL PRESENTE	NORMAL	NORMAL	NORMAL
702 4900 1401 0920	<30 ANOS	PARDA	>8 ANOS	<16 SEMANAS	>6 CONSULTAS	1	1	0	FEMININO			AIG	2021	ARAGUAÍNA-TO	ZONA URBANA	REFLEXO BILATERAL PRESENTE	NORMAL	NORMAL	NORMAL
709 9345 6901 2395	<30 ANOS	PARDA	>8 ANOS	<16 SEMANAS	>6 CONSULTAS	1	1	1	MASCULINO	COMPLETO	SEM ALTERAÇÕES	AIG	2021	ARAPOEMA-TO	ZONA URBANA	REFLEXO BILATERAL PRESENTE	NORMAL	NORMAL	NORMAL
704 9234 5904 5621	>30 ANOS	PARDA	<8 ANOS	<16 SEMANAS	>6 CONSULTAS	1	1	0	FEMININO			AIG	2021	ARAGUAÍNA-TO	ZONA URBANA	REFLEXO BILATERAL PRESENTE	NORMAL	NORMAL	NORMAL
702 8497 2395 7810	<30 ANOS	PARDA	>8 ANOS	<16 SEMANAS	>6 CONSULTAS	1	1	0	MASCULINO			AIG	2021	ARAGUAÍNA-TO	ZONA URBANA	REFLEXO BILATERAL PRESENTE	NORMAL	NORMAL	NORMAL
704 0170 5627 0915	<30 ANOS	PRETA	<8 ANOS	<16 SEMANAS	>6 CONSULTAS	1	1	0	MASCULINO			AIG	2021	ARAGUAÍNA-TO	ZONA URBANA	REFLEXO BILATERAL PRESENTE	NORMAL	NORMAL	NORMAL
709 2398 2264 5499	>30 ANOS	PARDA	<8 ANOS	<16 SEMANAS	>6 CONSULTAS	1	1	1	FEMININO	COMPLETO	PREMATURIDADE	AIG	2021	ARAGUAÍNA-TO	ZONA URBANA	REFLEXO BILATERAL PRESENTE	NORMAL	NORMAL	NORMAL
705 7422 6718 4538	<30 ANOS	PARDA	>8 ANOS	<16 SEMANAS	>6 CONSULTAS	1	1	0	FEMININO			AIG	2021	ARAGUAÍNA-TO	ZONA URBANA	REFLEXO BILATERAL PRESENTE	NORMAL	NORMAL	NORMAL
700 9253 6783 5890	<30 ANOS	PARDA	<8 ANOS	<16 SEMANAS	>6 CONSULTAS	1	1	0	MASCULINO			AIG	2021	ARAGUAÍNA-TO	ZONA URBANA	REFLEXO BILATERAL PRESENTE	NORMAL	NORMAL	NORMAL
701 0346 7382 9456	<30 ANOS	PARDA	>8 ANOS	<16 SEMANAS	>6 CONSULTAS	1	1	0	FEMININO			AIG	2021	ARAGUAÍNA-TO	ZONA URBANA	REFLEXO BILATERAL PRESENTE	NORMAL	NORMAL	NORMAL
708 1945 6860 0238	<30 ANOS	PARDA	<8 ANOS	>16 SEMANAS	>6 CONSULTAS	1	1	1	MASCULINO	COMPLETO	SEM ALTERAÇÕES	AIG	2021	ARAGUAÍNA-TO	ZONA URBANA	REFLEXO BILATERAL PRESENTE	NORMAL	NORMAL	NORMAL
704 1956 2789 9347	<30 ANOS	BRANCA	<8 ANOS	<16 SEMANAS	>6 CONSULTAS	1	1	0	MASCULINO			AIG	2021	BERNARDO SAYÃO-TO	ZONA URBANA	REFLEXO BILATERAL PRESENTE	NORMAL	NORMAL	NORMAL
708 2895 6039 4521	<30 ANOS	PARDA	<8 ANOS	<16 SEMANAS	>6 CONSULTAS	1	1	0	FEMININO			AIG	2021	ARAGUAÍNA-TO	ZONA URBANA	REFLEXO BILATERAL PRESENTE	NORMAL	NORMAL	NORMAL
709 9460 3028 4934	>30 ANOS	PARDA	>8 ANOS	<16 SEMANAS	>6 CONSULTAS	1	1	0	FEMININO			AIG	2021	ARAGUAÍNA-TO	ZONA URBANA	REFLEXO BILATERAL PRESENTE	NORMAL	NORMAL	NORMAL
705 5602 0901 0528	<30 ANOS	PARDA	>8 ANOS	<16 SEMANAS	>6 CONSULTAS	1	1	0	MASCULINO			AIG	2021	ARAGUAÍNA-TO	ZONA URBANA	REFLEXO BILATERAL PRESENTE	NORMAL	NORMAL	NORMAL
706 5753 9204 6832	<30 ANOS	INDIGENA	<8 ANOS	<16 SEMANAS	>6 CONSULTAS	1	1	1	FEMININO	COMPLETO	SEM ALTERAÇÕES	AIG	2021	ARAGUAÍNA-TO	ZONA URBANA	REFLEXO BILATERAL PRESENTE	NORMAL	NORMAL	NORMAL
700 0196 2974 8390	<30 ANOS	PARDA	>8 ANOS	<16 SEMANAS	>6 CONSULTAS	1	1	0	MASCULINO			AIG	2021	ARAGUAÍNA-TO	ZONA URBANA	REFLEXO BILATERAL PRESENTE	NORMAL	NORMAL	NORMAL
706 5432 9753 2981	<30 ANOS	PARDA	<8 ANOS	<16 SEMANAS	>6 CONSULTAS	1	1	1	FEMININO	COMPLETO	SEM ALTERAÇÕES	AIG	2021	ARAGUAÍNA-TO	ZONA URBANA	REFLEXO BILATERAL PRESENTE	NORMAL	NORMAL	NORMAL
703 8438 6503 2786	>30 ANOS	PRETA	<8 ANOS	<16 SEMANAS	>6 CONSULTAS	1	1	0	MASCULINO			AIG	2021	RECURSOLÂNDIA-TO	ZONA URBANA	REFLEXO BILATERAL PRESENTE	NORMAL	NORMAL	NORMAL
705 4591 5032 9742	<30 ANOS	PARDA	>8 ANOS	<16 SEMANAS	>6 CONSULTAS	1	1	0	FEMININO			AIG	2021	ARAGUAÍNA-TO	ZONA URBANA	REFLEXO BILATERAL PRESENTE	NORMAL	NORMAL	NORMAL
708 9502 0037 0935	<30 ANOS	INDIGENA	<8 ANOS	<16 SEMANAS	>6 CONSULTAS	1	1	0	FEMININO			AIG	2021	ARAGUAÍNA-TO	ZONA URBANA	REFLEXO BILATERAL PRESENTE	NORMAL	NORMAL	NORMAL
709 2784 5267 8452	<30 ANOS	PARDA	<8 ANOS	<16 SEMANAS	>6 CONSULTAS	1	1	1	MASCULINO	COMPLETO	SEM ALTERAÇÕES	AIG	2021	ARAGUAÍNA-TO	ZONA URBANA	REFLEXO BILATERAL PRESENTE	NORMAL	NORMAL	NORMAL
706 0439 0104 8209	<30 ANOS	PRETA	<8 ANOS	<16 SEMANAS	>6 CONSULTAS	1	1	0	FEMININO			AIG	2021	ARAGUAÍNA-TO	ZONA URBANA	REFLEXO BILATERAL PRESENTE	NORMAL	NORMAL	NORMAL
708 0136 7829 4565	<30 ANOS	PARDA	>8 ANOS	<16 SEMANAS	>6 CONSULTAS	1	1	0	FEMININO			AIG	2021	DARCINÓPOLIS-TO	ZONA URBANA	REFLEXO BILATERAL PRESENTE	NORMAL	NORMAL	NORMAL
705 5237 1872 6390	>30 ANOS	PARDA	<8 ANOS	<16 SEMANAS	>6 CONSULTAS	1	1	1	MASCULINO	COMPLETO	SEM ALTERAÇÕES	AIG	2021	ARAGUAÍNA-TO	ZONA URBANA	REFLEXO BILATERAL PRESENTE	NORMAL	NORMAL	NORMAL
898 5382 8913 7284	<30 ANOS	AMARELA	>8 ANOS	<16 SEMANAS	>6 CONSULTAS	1	1	0	FEMININO			AIG	2021	ARAGUAÍNA-TO	ZONA URBANA	REFLEXO BILATERAL PRESENTE	NORMAL	NORMAL	NORMAL
701 6290 4839 2391	<30 ANOS	PARDA	<8 ANOS	<16 SEMANAS	>6 CONSULTAS	1	1	0	MASCULINO			AIG	2021	ARAGUAÍNA-TO	ZONA RURAL	REFLEXO BILATERAL PRESENTE	NORMAL	NORMAL	NORMAL
704 3920 5562 8329	>30 ANOS	BRANCA	>8 ANOS	<16 SEMANAS	>6 CONSULTAS	1	1	0	MASCULINO			AIG	2021	ARAGUAÍNA-TO	ZONA URBANA	REFLEXO BILATERAL PRESENTE	NORMAL	NORMAL	NORMAL
700 0956 3782 8568	<30 ANOS	PARDA	<8 ANOS	<16 SEMANAS	>6 CONSULTAS	1	1	1	FEMININO	COMPLETO	SEM ALTERAÇÕES	AIG	2021	ARAGUAÍNA-TO	ZONA URBANA	REFLEXO BILATERAL PRESENTE	NORMAL	NORMAL	NORMAL
705 9654 0290 4829	<30 ANOS	PARDA	>8 ANOS	<16 SEMANAS	>6 CONSULTAS	1	1	0	FEMININO			AIG	2021	ARAGUAÍNA-TO	ZONA URBANA	REFLEXO BILATERAL PRESENTE	NORMAL	NORMAL	NORMAL
703 5290 3719 1010	<30 ANOS	PRETA	>8 ANOS	<16 SEMANAS	>6 CONSULTAS	1	1	0	FEMININO			AIG	2021	ARAGUAÍNA-TO	ZONA URBANA	REFLEXO BILATERAL PRESENTE	NORMAL	NORMAL	NORMAL
701 2754 9276 5386	<30 ANOS	PARDA	<8 ANOS	<16 SEMANAS	>6 CONSULTAS	1	1	1	MASCULINO	COMPLETO	SEM ALTERAÇÕES	AIG	2021	WANDERLÂNDIA-TO	ZONA URBANA	REFLEXO BILATERAL PRESENTE	NORMAL	NORMAL	NORMAL
704 7292 2783 6463	<30 ANOS	PARDA	>8 ANOS	<16 SEMANAS	>6 CONSULTAS	1	1	0	FEMININO			AIG	2021	ARAGUAÍNA-TO	ZONA URBANA	REFLEXO BILATERAL PRESENTE	NORMAL	NORMAL	NORMAL
708 8904 5736 7892	<30 ANOS	PARDA	<8 ANOS	<16 SEMANAS	>6 CONSULTAS	1	1	0	FEMININO			AIG	2021	ARAGUAÍNA-TO	ZONA URBANA	REFLEXO BILATERAL PRESENTE	NORMAL	NORMAL	NORMAL
705 3480 9462 8765	<30 ANOS	PARDA	<8 ANOS	>16 SEMANAS	<6 CONSULTAS	0	0	1	MASCULINO	COMPLETO	PREMATURIDADE	PIG	2021	ARAGUAÍNA-TO	ZONA URBANA	REFLEXO BILATERAL PRESENTE	NORMAL	NORMAL	NORMAL
702 4327 8459 8729	<30 ANOS	PRETA	<8 ANOS	<16 SEMANAS	>6 CONSULTAS	1	1	0	MASCULINO			AIG	2021	ARAGUAÍNA-TO	ZONA URBANA	REFLEXO BILATERAL PRESENTE	NORMAL	NORMAL	NORMAL
898 0926 3784 9056	<30 ANOS	PARDA	>8 ANOS	<16 SEMANAS	>6 CONSULTAS	1	1	0	MASCULINO			AIG	2021	ARAGUAÍNA-TO	ZONA URBANA	REFLEXO BILATERAL PRESENTE	NORMAL	NORMAL	NORMAL
708 3672 8654 8720	<30 ANOS	PARDA	<8 ANOS	<16 SEMANAS	>6 CONSULTAS	1	1	1	FEMININO	COMPLETO	SEM ALTERAÇÕES	AIG	2021	ARAGUAÍNA-TO	ZONA URBANA	REFLEXO BILATERAL PRESENTE	NORMAL	NORMAL	NORMAL
701 4673 4829 4395	<30 ANOS	BRANCA	>8 ANOS	<16 SEMANAS	>6 CONSULTAS	1	1	0	MASCULINO			AIG	2021	ARAGUAÍNA-TO	ZONA URBANA	REFLEXO BILATERAL PRESENTE	NORMAL	NORMAL	NORMAL
703 6098 1457 6285	<30 ANOS	PARDA	<8 ANOS	<16 SEMANAS	>6 CONSULTAS	1	1	0	FEMININO			AIG	2021	ARAGUAÍNA-TO	ZONA URBANA	REFLEXO BILATERAL PRESENTE	NORMAL	NORMAL	NORMAL
701 0963 5427 8459	<30 ANOS	PARDA	<8 ANOS	>16 SEMANAS	>6 CONSULTAS	1	0	1	FEMININO	COMPLETO	PREMATURIDADE	AIG	2021	ANGICO-TO	ZONA URBANA	REFLEXO BILATERAL PRESENTE	NORMAL	NORMAL	NORMAL
703 4637 8948 6527	<30 ANOS	PARDA	>8 ANOS	<16 SEMANAS	>6 CONSULTAS	1	1	0	FEMININO			AIG	2021	ARAGUAÍNA-TO	ZONA URBANA	REFLEXO BILATERAL PRESENTE	NORMAL	NORMAL	NORMAL
705 4637 9856 3765	>30 ANOS	INDIGENA	<8 ANOS	<16 SEMANAS	>6 CONSULTAS	1	1	0	MASCULINO			AIG	2021	ARAGUAÍNA-TO	ZONA URBANA	REFLEXO BILATERAL PRESENTE	NORMAL	NORMAL	NORMAL
707 2901 4529 3946	<30 ANOS	PARDA	>8 ANOS	<16 SEMANAS	>6 CONSULTAS	1	1	0	MASCULINO			AIG	2021	ARAGUAÍNA-TO	ZONA URBANA	REFLEXO BILATERAL PRESENTE	NORMAL	NORMAL	NORMAL
709 5501 1378 2493	<30 ANOS	PARDA	>8 ANOS	<16 SEMANAS	>6 CONSULTAS	1	1	0	FEMININO			AIG	2021	ARAGUAÍNA-TO	ZONA URBANA	REFLEXO BILATERAL PRESENTE	NORMAL	NORMAL	NORMAL
703 7497 5274 8345	<30 ANOS	PRETA	<8 ANOS	<16 SEMANAS	>6 CONSULTAS	1	1	1	MASCULINO	COMPLETO	SEM ALTERAÇÕES	AIG	2021	ARAGUAÍNA-TO	ZONA URBANA	REFLEXO BILATERAL PRESENTE	NORMAL	NORMAL	NORMAL
700 0128 4837 5976	>30 ANOS	PARDA	>8 ANOS	<16 SEMANAS	>6 CONSULTAS	1	1	0	FEMININO			AIG	2021	ARAGUAÍNA-TO	ZONA URBANA	REFLEXO BILATERAL PRESENTE	NORMAL	NORMAL	NORMAL
704 5050 5754 3891	<30 ANOS	PARDA	<8 ANOS	<16 SEMANAS	>6 CONSULTAS	1	1	1	FEMININO	COMPLETO	SEM ALTERAÇÕES	AIG	2021	ARAGUAÍNA-TO	ZONA URBANA	REFLEXO BILATERAL PRESENTE	NORMAL	NORMAL	NORMAL
707 0232 5363 8464	<30 ANOS	PARDA	>8 ANOS	<16 SEMANAS	>6 CONSULTAS	1	1	0	MASCULINO			AIG	2021	ARAGUAÍNA-TO	ZONA URBANA	REFLEXO BILATERAL PRESENTE	NORMAL	NORMAL	NORMAL
706 3911 6532 2716	<30 ANOS	PARDA	<8 ANOS	>16 SEMANAS	>6 CONSULTAS	1	1	0	MASCULINO			AIG	2021	ARAPOEMA-TO	ZONA URBANA	REFLEXO BILATERAL PRESENTE	NORMAL	NORMAL	NORMAL
898 0212 7435 2628	<30 ANOS	INDIGENA	<8 ANOS	<16 SEMANAS	>6 CONSULTAS	1	1	1	MASCULINO	COMPLETO	SEM ALTERAÇÕES	AIG	2021	ARAGUAÍNA-TO	ZONA URBANA	REFLEXO BILATERAL PRESENTE	NORMAL	NORMAL	NORMAL
704 9456 9240 4090	<30 ANOS	PARDA	>8 ANOS	<16 SEMANAS	>6 CONSULTAS	1	1	0	MASCULINO			AIG	2021	ARAGUAÍNA-TO	ZONA URBANA	REFLEXO BILATERAL PRESENTE	NORMAL	NORMAL	NORMAL
708 2014 5829 3482	<30 ANOS	PARDA	<8 ANOS	<16 SEMANAS	>6 CONSULTAS	1	1	0	MASCULINO			AIG	2021	ARAGUAÍNA-TO	ZONA URBANA	REFLEXO BILATERAL PRESENTE	NORMAL	NORMAL	NORMAL
705 7489 0576 1191	<30 ANOS	PARDA	>8 ANOS	<16 SEMANAS	>6 CONSULTAS	1	1	1	FEMININO	COMPLETO	SEM ALTERAÇÕES	AIG	2021	ARAGUAÍNA-TO	ZONA URBANA	REFLEXO BILATERAL PRESENTE	NORMAL	NORMAL	NORMAL
703 5161 5481 2340	<30 ANOS	PARDA	>8 ANOS	<16 SEMANAS	>6 CONSULTAS	1	1	0	FEMININO			AIG	2021	ARAGUAÍNA-TO	ZONA URBANA	REFLEXO BILATERAL PRESENTE	NORMAL	NORMAL	NORMAL
700 9016 5233 7826	<30 ANOS	PRETA	<8 ANOS	<16 SEMANAS	>6 CONSULTAS	1	1	1	MASCULINO	COMPLETO	SEM ALTERAÇÕES	AIG	2021	ARAGUAÍNA-TO	ZONA URBANA	REFLEXO BILATERAL PRESENTE	NORMAL	NORMAL	NORMAL
704 3980 6483 1009	<30 ANOS	PARDA	<8 ANOS	<16 SEMANAS	>6 CONSULTAS	1	1	0	FEMININO			AIG	2021	ARAGUAÍNA-TO	ZONA URBANA	REFLEXO BILATERAL PRESENTE	NORMAL	NORMAL	NORMAL
708 1450 6327 9826	>30 ANOS	PARDA	<8 ANOS	<16 SEMANAS	>6 CONSULTAS	1	1	1	MASCULINO	COMPLETO	SEM ALTERAÇÕES	AIG	2021	ARAGUAÍNA-TO	ZONA URBANA	REFLEXO BILATERAL PRESENTE	NORMAL	NORMAL	NORMAL
704 2426 0012 0994	<30 ANOS	PARDA	>8 ANOS	<16 SEMANAS	>6 CONSULTAS	1	1	0	FEMININO			AIG	2021	WANDERLÂNDIA-TO	ZONA URBANA	REFLEXO BILATERAL PRESENTE	NORMAL	NORMAL	NORMAL
703 8202 5469 8216	<30 ANOS	AMARELA	<8 ANOS	<16 SEMANAS	>6 CONSULTAS	1	1	0	FEMININO			AIG	2021	ARAGUAÍNA-TO	ZONA URBANA	REFLEXO BILATERAL PRESENTE	NORMAL	NORMAL	NORMAL
707 3542 8456 8292	<30 ANOS	PARDA	<8 ANOS	<16 SEMANAS	>6 CONSULTAS	1	1	0	FEMININO			AIG	2021	ARAGUAÍNA-TO	ZONA URBANA	REFLEXO BILATERAL PRESENTE	NORMAL	NORMAL	NORMAL
701 3181 7671 2386	<30 ANOS	PARDA	>8 ANOS	<16 SEMANAS	>6 CONSULTAS	1	1	0	MASCULINO			AIG	2021	ARAGUAÍNA-TO	ZONA URBANA	REFLEXO BILATERAL PRESENTE	NORMAL	NORMAL	NORMAL
705 4536 8904 6354	<30 ANOS	PARDA	<8 ANOS	<16 SEMANAS	>6 CONSULTAS	1	1	1	FEMININO	COMPLETO	SEM ALTERAÇÕES	AIG	2021	ARAGUAÍNA-TO	ZONA URBANA	REFLEXO BILATERAL PRESENTE	NORMAL	NORMAL	NORMAL
703 8274 6903 5267	<30 ANOS	PRETA	<8 ANOS	>16 SEMANAS	>6 CONSULTAS	1	1	1	MASCULINO	COMPLETO	PREMATURIDADE	AIG	2021	BABAÇULÂNDIA-TO	ZONA URBANA	REFLEXO BILATERAL PRESENTE	NORMAL	NORMAL	NORMAL
702 8345 2679 9822	>30 ANOS	PARDA	<8 ANOS	>16 SEMANAS	>6 CONSULTAS	1	1	0	FEMININO			AIG	2021	ARAGUAÍNA-TO	ZONA URBANA	REFLEXO BILATERAL PRESENTE	NORMAL	NORMAL	NORMAL
706 6549 0256 7686	<30 ANOS	PARDA	<8 ANOS	<16 SEMANAS	>6 CONSULTAS	1	1	0	MASCULINO			AIG	2021	ARAGUAÍNA-TO	ZONA URBANA	REFLEXO BILATERAL PRESENTE	NORMAL	NORMAL	NORMAL
703 9609 8662 4233	<30 ANOS	INDIGENA	>8 ANOS	<16 SEMANAS	>6 CONSULTAS	1	1	0	FEMININO			AIG	2021	ARAGUAÍNA-TO	ZONA URBANA	REFLEXO BILATERAL PRESENTE	NORMAL	NORMAL	NORMAL
709 5476 2648 9344	<30 ANOS	PARDA	>8 ANOS	<16 SEMANAS	>6 CONSULTAS	1	1	0	MASCULINO			AIG	2021	ARAGUAÍNA-TO	ZONA URBANA	REFLEXO BILATERAL PRESENTE	NORMAL	NORMAL	NORMAL
705 0912 6433 8294	>30 ANOS	PARDA	<8 ANOS	<16 SEMANAS	>6 CONSULTAS	1	1	0	MASCULINO			AIG	2021	ARAGUAÍNA-TO	ZONA URBANA	REFLEXO BILATERAL PRESENTE	NORMAL	NORMAL	NORMAL
701 5363 7829 9653	<30 ANOS	PARDA	>8 ANOS	<16 SEMANAS	>6 CONSULTAS	1	1	0	FEMININO			AIG	2021	ARAGUAÍNA-TO	ZONA URBANA	REFLEXO BILATERAL PRESENTE	NORMAL	NORMAL	NORMAL
709 0925 4562 7185	<30 ANOS	PARDA	<8 ANOS	<16 SEMANAS	>6 CONSULTAS	1	1	1	MASCULINO	COMPLETO	SEM ALTERAÇÕES	AIG	2021	NOVA OLINDA-TO	ZONA URBANA	REFLEXO BILATERAL PRESENTE	NORMAL	NORMAL	NORMAL
706 4338 8262 4363	<30 ANOS	BRANCA	>8 ANOS	<16 SEMANAS	>6 CONSULTAS	1	1	0	MASCULINO			AIG	2021	ARAGUAÍNA-TO	ZONA URBANA	REFLEXO BILATERAL PRESENTE	NORMAL	NORMAL	NORMAL
707 3900 1132 4352	>30 ANOS	PARDA	>8 ANOS	<16 SEMANAS	>6 CONSULTAS	1	1	1	FEMININO	COMPLETO	SEM ALTERAÇÕES	AIG	2021	ARAGUAÍNA-TO	ZONA URBANA	REFLEXO BILATERAL PRESENTE	NORMAL	NORMAL	NORMAL
703 7728 8243 5894	<30 ANOS	INDIGENA	>8 ANOS	<16 SEMANAS	>6 CONSULTAS	1	1	0	MASCULINO			AIG	2021	ARAGUAÍNA-TO	ZONA URBANA	REFLEXO BILATERAL PRESENTE	NORMAL	NORMAL	NORMAL
701 4672 8892 4367	<30 ANOS	BRANCA	<8 ANOS	<16 SEMANAS	>6 CONSULTAS	1	1	0	MASCULINO			AIG	2021	ARAGUAÍNA-TO	ZONA URBANA	REFLEXO BILATERAL PRESENTE	NORMAL	NORMAL	NORMAL
704 0081 5455 2861	<30 ANOS	PARDA	>8 ANOS	<16 SEMANAS	>6 CONSULTAS	1	1	0	FEMININO			AIG	2021	ARAGUAÍNA-TO	ZONA URBANA	REFLEXO BILATERAL PRESENTE	NORMAL	NORMAL	NORMAL
706 9756 5029 2292	>30 ANOS	BRANCA	<8 ANOS	<16 SEMANAS	>6 CONSULTAS	1	1	0	FEMININO			AIG	2021	ARAGUAÍNA-TO	ZONA URBANA	REFLEXO BILATERAL PRESENTE	NORMAL	NORMAL	NORMAL
702 3728 2835 4712	<30 ANOS	PARDA	<8 ANOS	>16 SEMANAS	>6 CONSULTAS	1	1	0	MASCULINO			AIG	2021	ARAGUAÍNA-TO	ZONA URBANA	REFLEXO BILATERAL PRESENTE	NORMAL	NORMAL	NORMAL
898 6492 4690 1127	<30 ANOS	PARDA	>8 ANOS	<16 SEMANAS	>6 CONSULTAS	1	1	1	FEMININO	COMPLETO	SEM ALTERAÇÕES	AIG	2021	ARAGUAÍNA-TO	ZONA URBANA	REFLEXO BILATERAL PRESENTE	NORMAL	NORMAL	NORMAL
702 9008 1010 1267	>30 ANOS	PARDA	<8 ANOS	<16 SEMANAS	>6 CONSULTAS	1	1	0	MASCULINO			AIG	2021	BABAÇULÂNDIA-TO	ZONA URBANA	REFLEXO BILATERAL PRESENTE	NORMAL	NORMAL	NORMAL
703 8392 5925 6525	<30 ANOS	PARDA	>8 ANOS	<16 SEMANAS	>6 CONSULTAS	1	1	0	FEMININO			AIG	2021	ARAGUAÍNA-TO	ZONA URBANA	REFLEXO BILATERAL PRESENTE	NORMAL	NORMAL	NORMAL
707 6721 8765 1901	<30 ANOS	PRETA	<8 ANOS	<16 SEMANAS	>6 CONSULTAS	1	1	0	FEMININO			AIG	2021	ARAGUAÍNA-TO	ZONA URBANA	REFLEXO BILATERAL PRESENTE	NORMAL	NORMAL	NORMAL
704 5438 9022 5367	<30 ANOS	PARDA	<8 ANOS	<16 SEMANAS	>6 CONSULTAS	1	1	0	FEMININO			AIG	2021	ARAGUAÍNA-TO	ZONA URBANA	REFLEXO BILATERAL PRESENTE	NORMAL	NORMAL	NORMAL
700 8499 7668 4493	>30 ANOS	BRANCA	>8 ANOS	<16 SEMANAS	>6 CONSULTAS	1	1	1	MASCULINO	COMPLETO	SEM ALTERAÇÕES	AIG	2021	ARAGUAÍNA-TO	ZONA URBANA	REFLEXO BILATERAL PRESENTE	NORMAL	NORMAL	NORMAL
705 2647 2834 0162	<30 ANOS	PARDA	<8 ANOS	<16 SEMANAS	>6 CONSULTAS	1	1	0	FEMININO			AIG	2021	ARAGUAÍNA-TO	ZONA URBANA	REFLEXO BILATERAL PRESENTE	NORMAL	NORMAL	NORMAL
708 5378 9234 9262	<30 ANOS	PARDA	<8 ANOS	<16 SEMANAS	>6 CONSULTAS	1	1	0	FEMININO			AIG	2021	ARAGUAÍNA-TO	ZONA URBANA	REFLEXO BILATERAL PRESENTE	NORMAL	NORMAL	NORMAL
704 7452 2963 0014	<30 ANOS	PARDA	<8 ANOS	>16 SEMANAS	>6 CONSULTAS	1	0	1	MASCULINO	COMPLETO	PREMATURIDADE	AIG	2021	PALMEIRAS DO TOCANTINS-TO	ZONA URBANA	REFLEXO BILATERAL PRESENTE	NORMAL	NORMAL	NORMAL
701 2527 2897 4553	<30 ANOS	PARDA	>8 ANOS	<16 SEMANAS	>6 CONSULTAS	1	1	0	FEMININO			AIG	2021	ARAGUAÍNA-TO	ZONA URBANA	REFLEXO BILATERAL PRESENTE	NORMAL	NORMAL	NORMAL
709 3427 2916 1364	<30 ANOS	INDIGENA	<8 ANOS	<16 SEMANAS	>6 CONSULTAS	1	1	0	FEMININO			AIG	2021	ARAGUAÍNA-TO	ZONA URBANA	REFLEXO BILATERAL PRESENTE	NORMAL	NORMAL	NORMAL
705 2789 3436 7820	<30 ANOS	PARDA	<8 ANOS	<16 SEMANAS	>6 CONSULTAS	1	1	0	MASCULINO			AIG	2021	ARAGUAÍNA-TO	ZONA URBANA	REFLEXO BILATERAL PRESENTE	NORMAL	NORMAL	NORMAL
708 0862 4252 1010	<30 ANOS	PARDA	>8 ANOS	<16 SEMANAS	>6 CONSULTAS	1	1	1	FEMININO	COMPLETO	SEM ALTERAÇÕES	AIG	2021	ARAGUAÍNA-TO	ZONA URBANA	REFLEXO BILATERAL PRESENTE	NORMAL	NORMAL	NORMAL
703 1825 2794 5689	<30 ANOS	PRETA	<8 ANOS	<16 SEMANAS	>6 CONSULTAS	1	1	0	FEMININO			AIG	2021	WANDERLÂNDIA-TO	ZONA URBANA	REFLEXO BILATERAL PRESENTE	NORMAL	NORMAL	NORMAL
703 2538 2546 4567	<30 ANOS	PARDA	>8 ANOS	<16 SEMANAS	>6 CONSULTAS	1	1	1	MASCULINO	COMPLETO	SEM ALTERAÇÕES	AIG	2021	ARAGUAÍNA-TO	ZONA URBANA	REFLEXO BILATERAL PRESENTE	NORMAL	NORMAL	NORMAL
708 4592 2634 8572	<30 ANOS	PARDA	<8 ANOS	<16 SEMANAS	>6 CONSULTAS	1	1	0	FEMININO			AIG	2021	ARAGUAÍNA-TO	ZONA URBANA	REFLEXO BILATERAL PRESENTE	NORMAL	NORMAL	NORMAL
707 3373 8394 5738	<30 ANOS	BRANCA	>8 ANOS	<16 SEMANAS	>6 CONSULTAS	1	1	0	MASCULINO			AIG	2021	ARAGUAÍNA-TO	ZONA URBANA	REFLEXO BILATERAL PRESENTE	NORMAL	NORMAL	NORMAL
702 0975 4363 7289	<30 ANOS	PARDA	<8 ANOS	<16 SEMANAS	>6 CONSULTAS	1	1	0	FEMININO			AIG	2021	ARAGUAÍNA-TO	ZONA URBANA	REFLEXO BILATERAL PRESENTE	NORMAL	NORMAL	NORMAL
709 1325 6352 8210	<30 ANOS	PARDA	<8 ANOS	>16 SEMANAS	>6 CONSULTAS	1	1	1	FEMININO	COMPLETO	SEM ALTERAÇÕES	AIG	2021	ARAGUAÍNA-TO	ZONA URBANA	REFLEXO BILATERAL PRESENTE	NORMAL	NORMAL	NORMAL
704 9132 8293 5267	<30 ANOS	PARDA	>8 ANOS	<16 SEMANAS	>6 CONSULTAS	1	1	0	FEMININO			AIG	2021	ARAGUAÍNA-TO	ZONA URBANA	REFLEXO BILATERAL PRESENTE	NORMAL	NORMAL	NORMAL
705 0243 6165 2284	<30 ANOS	PRETA	<8 ANOS	<16 SEMANAS	>6 CONSULTAS	1	1	0	MASCULINO			AIG	2021	ARAGUAÍNA-TO	ZONA URBANA	REFLEXO BILATERAL PRESENTE	NORMAL	NORMAL	NORMAL
706 5392 0243 4765	<30 ANOS	PARDA	<8 ANOS	<16 SEMANAS	>6 CONSULTAS	1	1	1	FEMININO	COMPLETO	SEM ALTERAÇÕES	AIG	2021	ARAGUAÍNA-TO	ZONA URBANA	REFLEXO BILATERAL PRESENTE	NORMAL	NORMAL	NORMAL
700 8930 2543 9022	<30 ANOS	PARDA	<8 ANOS	>16 SEMANAS	>6 CONSULTAS	1	1	0	MASCULINO			AIG	2021	ARAGUAÍNA-TO	ZONA URBANA	REFLEXO BILATERAL PRESENTE	NORMAL	NORMAL	NORMAL
704 0465 5645 6555	<30 ANOS	BRANCA	>8 ANOS	<16 SEMANAS	>6 CONSULTAS	1	1	0	MASCULINO			AIG	2021	ARAGUAÍNA-TO	ZONA URBANA	REFLEXO BILATERAL PRESENTE	NORMAL	NORMAL	NORMAL
703 8212 4242 5569	<30 ANOS	PARDA	<8 ANOS	<16 SEMANAS	>6 CONSULTAS	1	1	0	FEMININO			AIG	2021	ARAGUAÍNA-TO	ZONA URBANA	REFLEXO BILATERAL PRESENTE	NORMAL	NORMAL	NORMAL
701 6870 0171 9824	<30 ANOS	PARDA	<8 ANOS	<16 SEMANAS	>6 CONSULTAS	1	1	1	MASCULINO	COMPLETO	SEM ALTERAÇÕES	AIG	2021	BABAÇULÂNDIA-TO	ZONA URBANA	REFLEXO BILATERAL PRESENTE	NORMAL	NORMAL	NORMAL
707 5366 3800 9195	>30 ANOS	PARDA	>8 ANOS	<16 SEMANAS	>6 CONSULTAS	1	1	0	MASCULINO			AIG	2021	ARAGUAÍNA-TO	ZONA URBANA	REFLEXO BILATERAL PRESENTE	NORMAL	NORMAL	NORMAL
703 0898 3546 1735	<30 ANOS	PARDA	>8 ANOS	<16 SEMANAS	>6 CONSULTAS	1	1	1	MASCULINO	COMPLETO	SEM ALTERAÇÕES	AIG	2021	ARAGUAÍNA-TO	ZONA URBANA	REFLEXO BILATERAL PRESENTE	NORMAL	NORMAL	NORMAL
705 4622 8654 3728	<30 ANOS	PRETA	>8 ANOS	<16 SEMANAS	>6 CONSULTAS	1	1	0	FEMININO			AIG	2021	ESPERANTINA-TO	ZONA URBANA	REFLEXO BILATERAL PRESENTE	NORMAL	NORMAL	NORMAL
708 2546 3789 9203	<30 ANOS	PARDA	<8 ANOS	>16 SEMANAS	>6 CONSULTAS	1	0	1	MASCULINO	COMPLETO	PREMATURIDADE	AIG	2021	ARAGUAÍNA-TO	ZONA URBANA	REFLEXO BILATERAL PRESENTE	NORMAL	NORMAL	NORMAL
708 5378 9223 7627	<30 ANOS	INDIGENA	<8 ANOS	<16 SEMANAS	>6 CONSULTAS	1	1	0	MASCULINO			AIG	2021	ARAGUAÍNA-TO	ZONA URBANA	REFLEXO BILATERAL PRESENTE	NORMAL	NORMAL	NORMAL
703 1864 5367 8923	<30 ANOS	PARDA	>8 ANOS	<16 SEMANAS	>6 CONSULTAS	1	1	0	MASCULINO			AIG	2021	ARAGUAÍNA-TO	ZONA URBANA	REFLEXO BILATERAL PRESENTE	NORMAL	NORMAL	NORMAL
704 5467 2001 8253	<30 ANOS	PARDA	<8 ANOS	>16 SEMANAS	>6 CONSULTAS	1	0	1	FEMININO	COMPLETO	PREMATURIDADE	AIG	2021	ARAGUAÍNA-TO	ZONA URBANA	REFLEXO BILATERAL PRESENTE	NORMAL	NORMAL	NORMAL
708 6448 4565 6686	<30 ANOS	PARDA	<8 ANOS	<16 SEMANAS	>6 CONSULTAS	1	1	0	MASCULINO			AIG	2021	ARAGUAÍNA-TO	ZONA URBANA	REFLEXO BILATERAL PRESENTE	NORMAL	NORMAL	NORMAL
898 9992 3560 1749	<30 ANOS	PARDA	>8 ANOS	<16 SEMANAS	>6 CONSULTAS	1	1	0	MASCULINO			AIG	2021	COLINAS-TO	ZONA RURAL	REFLEXO BILATERAL PRESENTE	NORMAL	NORMAL	NORMAL
703 0936 4547 3882	<30 ANOS	PARDA	<8 ANOS	<16 SEMANAS	>6 CONSULTAS	1	1	1	MASCULINO	COMPLETO	SEM ALTERAÇÕES	AIG	2021	ARAGUAÍNA-TO	ZONA URBANA	REFLEXO BILATERAL PRESENTE	NORMAL	NORMAL	NORMAL
705 4678 9254 6278	<30 ANOS	PARDA	>8 ANOS	<16 SEMANAS	>6 CONSULTAS	1	1	0	FEMININO			AIG	2021	ARAGUAÍNA-TO	ZONA URBANA	REFLEXO BILATERAL PRESENTE	NORMAL	NORMAL	NORMAL
701 4526 1873 5627	<30 ANOS	PRETA	<8 ANOS	<16 SEMANAS	>6 CONSULTAS	1	1	0	FEMININO			AIG	2021	ARAGUAÍNA-TO	ZONA URBANA	REFLEXO BILATERAL PRESENTE	NORMAL	NORMAL	NORMAL
707 9016 3464 7819	<30 ANOS	PARDA	<8 ANOS	>16 SEMANAS	>6 CONSULTAS	1	1	1	MASCULINO	COMPLETO	PREMATURIDADE	PIG	2021	ARAGUAÍNA-TO	ZONA URBANA	REFLEXO BILATERAL PRESENTE	NORMAL	NORMAL	NORMAL
708 0935 3527 7882	<30 ANOS	PARDA	>8 ANOS	<16 SEMANAS	>6 CONSULTAS	1	1	0	MASCULINO			AIG	2021	ARAGUAÍNA-TO	ZONA URBANA	REFLEXO BILATERAL PRESENTE	NORMAL	NORMAL	NORMAL
709 9451 2390 5489	<30 ANOS	PARDA	<8 ANOS	<16 SEMANAS	>6 CONSULTAS	1	1	0	MASCULINO			AIG	2021	BERNARDO SAYÃO-TO	ZONA URBANA	REFLEXO BILATERAL PRESENTE	NORMAL	NORMAL	NORMAL
700 9563 7182 4059	<30 ANOS	INDIGENA	<8 ANOS	<16 SEMANAS	>6 CONSULTAS	1	1	0	FEMININO			AIG	2021	ARAGUAÍNA-TO	ZONA URBANA	REFLEXO BILATERAL PRESENTE	NORMAL	NORMAL	NORMAL
704 8024 3672 8349	<30 ANOS	PARDA	>8 ANOS	<16 SEMANAS	>6 CONSULTAS	1	1	1	MASCULINO	COMPLETO	SEM ALTERAÇÕES	AIG	2021	ARAGUAÍNA-TO	ZONA URBANA	REFLEXO BILATERAL PRESENTE	NORMAL	NORMAL	NORMAL
705 0028 2290 2234	>30 ANOS	PARDA	<8 ANOS	<16 SEMANAS	>6 CONSULTAS	1	1	0	MASCULINO			AIG	2021	ARAGUAÍNA-TO	ZONA URBANA	REFLEXO BILATERAL PRESENTE	NORMAL	NORMAL	NORMAL
707 8563 8920 2465	<30 ANOS	PARDA	>8 ANOS	<16 SEMANAS	>6 CONSULTAS	1	1	0	MASCULINO			AIG	2021	ARAGUAÍNA-TO	ZONA URBANA	REFLEXO BILATERAL PRESENTE	NORMAL	NORMAL	NORMAL
704 7489 0325 6788	<30 ANOS	PARDA	<8 ANOS	<16 SEMANAS	>6 CONSULTAS	1	1	1	FEMININO	COMPLETO	SEM ALTERAÇÕES	AIG	2021	ARAGUAÍNA-TO	ZONA URBANA	REFLEXO BILATERAL PRESENTE	NORMAL	NORMAL	NORMAL
706 9209 2725 2526	<30 ANOS	PARDA	<8 ANOS	<16 SEMANAS	>6 CONSULTAS	1	1	1	MASCULINO	COMPLETO	SEM ALTERAÇÕES	AIG	2021	ARAGUAÍNA-TO	ZONA URBANA	REFLEXO BILATERAL PRESENTE	NORMAL	NORMAL	NORMAL
898 0912 2789 9934	<30 ANOS	PARDA	<8 ANOS	<16 SEMANAS	>6 CONSULTAS	1	1	0	MASCULINO			AIG	2021	ARAGUAÍNA-TO	ZONA URBANA	REFLEXO BILATERAL PRESENTE	NORMAL	NORMAL	NORMAL
702 5536 2721 1876	>30 ANOS	BRANCA	>8 ANOS	<16 SEMANAS	>6 CONSULTAS	1	1	1	FEMININO	COMPLETO	SEM ALTERAÇÕES	AIG	2021	ARAGUAÍNA-TO	ZONA URBANA	REFLEXO BILATERAL PRESENTE	NORMAL	NORMAL	NORMAL
701 6152 6295 6378	<30 ANOS	PARDA	<8 ANOS	<16 SEMANAS	>6 CONSULTAS	1	1	0	MASCULINO			AIG	2021	ARAGUAÍNA-TO	ZONA URBANA	REFLEXO BILATERAL PRESENTE	NORMAL	NORMAL	NORMAL
707 0934 7283 6585	<30 ANOS	PARDA	>8 ANOS	<16 SEMANAS	>6 CONSULTAS	1	1	0	MASCULINO			AIG	2021	NOVA OLINDA-TO	ZONA URBANA	REFLEXO BILATERAL PRESENTE	NORMAL	NORMAL	NORMAL
709 0500 3482 2909	<30 ANOS	PARDA	<8 ANOS	<16 SEMANAS	>6 CONSULTAS	1	1	1	FEMININO	COMPLETO	SEM ALTERAÇÕES	AIG	2021	ARAGUAÍNA-TO	ZONA URBANA	REFLEXO BILATERAL PRESENTE	NORMAL	NORMAL	NORMAL
702 6339 0101 2368	<30 ANOS	PRETA	<8 ANOS	<16 SEMANAS	>6 CONSULTAS	1	1	0	MASCULINO			AIG	2021	ARAGUAÍNA-TO	ZONA URBANA	REFLEXO BILATERAL PRESENTE	NORMAL	NORMAL	NORMAL
703 5628 9456 7380	<30 ANOS	BRANCA	<8 ANOS	<16 SEMANAS	>6 CONSULTAS	1	1	0	FEMININO			AIG	2021	ARAGUAÍNA-TO	ZONA URBANA	REFLEXO BILATERAL PRESENTE	NORMAL	NORMAL	NORMAL
705 2758 4936 7489	<30 ANOS	PARDA	<8 ANOS	<16 SEMANAS	>6 CONSULTAS	1	1	0	MASCULINO			AIG	2021	ARAGUAÍNA-TO	ZONA URBANA	REFLEXO BILATERAL PRESENTE	NORMAL	NORMAL	NORMAL
701 5673 8299 0293	<30 ANOS	PARDA	>8 ANOS	<16 SEMANAS	>6 CONSULTAS	1	1	1	FEMININO	COMPLETO	SEM ALTERAÇÕES	AIG	2021	ARAGUAÍNA-TO	ZONA URBANA	REFLEXO BILATERAL PRESENTE	NORMAL	NORMAL	NORMAL
700 0991 8537 2838	<30 ANOS	PARDA	<8 ANOS	<16 SEMANAS	>6 CONSULTAS	1	1	0	MASCULINO			AIG	2021	ARAGUAÍNA-TO	ZONA URBANA	REFLEXO BILATERAL PRESENTE	NORMAL	NORMAL	NORMAL
705 9282 1727 8129	<30 ANOS	PARDA	<8 ANOS	<16 SEMANAS	>6 CONSULTAS	1	1	1	FEMININO	COMPLETO	SEM ALTERAÇÕES	AIG	2021	ARAGUAÍNA-TO	ZONA URBANA	REFLEXO BILATERAL PRESENTE	NORMAL	NORMAL	NORMAL
708 1902 1027 6764	<30 ANOS	PARDA	>8 ANOS	<16 SEMANAS	>6 CONSULTAS	1	1	0	FEMININO			AIG	2021	ARAGUAÍNA-TO	ZONA URBANA	REFLEXO BILATERAL PRESENTE	NORMAL	NORMAL	NORMAL
707 3674 8392 3902	<30 ANOS	PARDA	<8 ANOS	<16 SEMANAS	>6 CONSULTAS	1	1	0	FEMININO			AIG	2021	ARAGUAÍNA-TO	ZONA URBANA	REFLEXO BILATERAL PRESENTE	NORMAL	NORMAL	NORMAL
702 7632 5654 5664	<30 ANOS	INDIGENA	<8 ANOS	>16 SEMANAS	<6 CONSULTAS	0	0	1	MASCULINO	COMPLETO	RETINOCOROIDITE	AIG	2021	ARAGUAÍNA-TO	ZONA URBANA	REFLEXO AUSENTE EM OE	NORMAL	NORMAL	NORMAL
705 7889 8945 6254	<30 ANOS	PARDA	>8 ANOS	<16 SEMANAS	>6 CONSULTAS	1	1	0	FEMININO			AIG	2021	ARAGUAÍNA-TO	ZONA URBANA	REFLEXO BILATERAL PRESENTE	NORMAL	NORMAL	NORMAL
703 1761 7828 9190	<30 ANOS	PRETA	<8 ANOS	<16 SEMANAS	>6 CONSULTAS	1	1	0	FEMININO			AIG	2021	ARAGUAÍNA-TO	ZONA URBANA	REFLEXO BILATERAL PRESENTE	NORMAL	NORMAL	NORMAL
898 2176 2514 4356	<30 ANOS	PARDA	>8 ANOS	<16 SEMANAS	>6 CONSULTAS	1	1	0	FEMININO			AIG	2021	ARAGUAÍNA-TO	ZONA URBANA	REFLEXO BILATERAL PRESENTE	NORMAL	NORMAL	NORMAL
704 3638 9289 8175	<30 ANOS	PARDA	<8 ANOS	<16 SEMANAS	>6 CONSULTAS	1	1	1	FEMININO	COMPLETO	SEM ALTERAÇÕES	AIG	2021	ARAGUAÍNA-TO	ZONA URBANA	REFLEXO BILATERAL PRESENTE	NORMAL	NORMAL	NORMAL
709 6454 3563 7627	<30 ANOS	AMARELA	>8 ANOS	<16 SEMANAS	>6 CONSULTAS	1	1	1	MASCULINO	COMPLETO	SEM ALTERAÇÕES	AIG	2021	ARAGUAÍNA-TO	ZONA URBANA	REFLEXO BILATERAL PRESENTE	NORMAL	NORMAL	NORMAL
706 8921 9262 1424	>30 ANOS	PARDA	<8 ANOS	<16 SEMANAS	>6 CONSULTAS	1	1	1	MASCULINO	COMPLETO	SEM ALTERAÇÕES	AIG	2021	ARAGUAÍNA-TO	ZONA URBANA	REFLEXO BILATERAL PRESENTE	NORMAL	NORMAL	NORMAL
702 1426 5362 3829	<30 ANOS	PARDA	<8 ANOS	<16 SEMANAS	>6 CONSULTAS	1	1	0	MASCULINO			AIG	2021	ARAGUAÍNA-TO	ZONA URBANA	REFLEXO BILATERAL PRESENTE	NORMAL	NORMAL	NORMAL
706 3276 5656 5789	<30 ANOS	BRANCA	>8 ANOS	<16 SEMANAS	>6 CONSULTAS	1	1	1	FEMININO	COMPLETO	SEM ALTERAÇÕES	AIG	2021	ARAGUAÍNA-TO	ZONA URBANA	REFLEXO BILATERAL PRESENTE	NORMAL	NORMAL	NORMAL
708 5045 9658 0035	<30 ANOS	PARDA	<8 ANOS	<16 SEMANAS	>6 CONSULTAS	1	1	0	MASCULINO			AIG	2021	CARMOLÂNDIA-TO	ZONA RURAL	REFLEXO BILATERAL PRESENTE	NORMAL	NORMAL	NORMAL
703 4672 8936 5473	<30 ANOS	PARDA	>8 ANOS	<16 SEMANAS	>6 CONSULTAS	1	1	0	FEMININO			AIG	2021	ARAGUAÍNA-TO	ZONA URBANA	REFLEXO BILATERAL PRESENTE	NORMAL	NORMAL	NORMAL
705 9071 1017 4657	<30 ANOS	PRETA	<8 ANOS	<16 SEMANAS	>6 CONSULTAS	1	1	0	MASCULINO			AIG	2021	ARAGUAÍNA-TO	ZONA URBANA	REFLEXO BILATERAL PRESENTE	NORMAL	NORMAL	NORMAL
703 2820 3846 2783	<30 ANOS	PARDA	<8 ANOS	<16 SEMANAS	>6 CONSULTAS	1	1	0	FEMININO			AIG	2021	ARAGUAÍNA-TO	ZONA URBANA	REFLEXO BILATERAL PRESENTE	NORMAL	NORMAL	NORMAL
701 7453 2928 4647	<30 ANOS	INDIGENA	<8 ANOS	<16 SEMANAS	>6 CONSULTAS	1	1	1	FEMININO	COMPLETO	SEM ALTERAÇÕES	AIG	2021	ARAGUAÍNA-TO	ZONA URBANA	REFLEXO BILATERAL PRESENTE	NORMAL	NORMAL	NORMAL
706 3098 4728 9235	<30 ANOS	PARDA	>8 ANOS	<16 SEMANAS	>6 CONSULTAS	1	1	0	MASCULINO			AIG	2021	ARAGUAÍNA-TO	ZONA URBANA	REFLEXO BILATERAL PRESENTE	NORMAL	NORMAL	NORMAL
707 7829 4046 7280	<30 ANOS	PARDA	<8 ANOS	<16 SEMANAS	>6 CONSULTAS	1	1	0	MASCULINO			AIG	2021	MAURILÂNDIA DO TOCANTINS-TO	ZONA URBANA	REFLEXO BILATERAL PRESENTE	NORMAL	NORMAL	NORMAL
702 0917 3773 4885	<30 ANOS	PRETA	>8 ANOS	<16 SEMANAS	>6 CONSULTAS	1	1	1	MASCULINO	COMPLETO	SEM ALTERAÇÕES	AIG	2021	ARAGUAÍNA-TO	ZONA URBANA	REFLEXO BILATERAL PRESENTE	NORMAL	NORMAL	NORMAL
700 9083 1256 1099	<30 ANOS	INDIGENA	<8 ANOS	<16 SEMANAS	>6 CONSULTAS	1	1	0	FEMININO			AIG	2021	ARAGUAÍNA-TO	ZONA URBANA	REFLEXO BILATERAL PRESENTE	NORMAL	NORMAL	NORMAL
705 1965 5556 2789	<30 ANOS	PARDA	<8 ANOS	>16 SEMANAS	>6 CONSULTAS	1	0	1	MASCULINO	COMPLETO	PREMATURIDADE	AIG	2021	ARAPOEMA-TO	ZONA URBANA	REFLEXO BILATERAL PRESENTE	NORMAL	NORMAL	NORMAL
704 0243 1897 3523	<30 ANOS	PARDA	>8 ANOS	<16 SEMANAS	>6 CONSULTAS	1	1	0	FEMININO			AIG	2021	ARAGUAÍNA-TO	ZONA URBANA	REFLEXO BILATERAL PRESENTE	NORMAL	NORMAL	NORMAL
709 2219 7856 4592	>30 ANOS	BRANCA	>8 ANOS	<16 SEMANAS	>6 CONSULTAS	1	1	1	FEMININO	COMPLETO	SEM ALTERAÇÕES	AIG	2021	ARAGUAÍNA-TO	ZONA URBANA	REFLEXO BILATERAL PRESENTE	NORMAL	NORMAL	NORMAL
704 2643 8182 4252	<30 ANOS	PARDA	>8 ANOS	<16 SEMANAS	>6 CONSULTAS	1	1	0	FEMININO			AIG	2021	ARAGUAÍNA-TO	ZONA URBANA	REFLEXO BILATERAL PRESENTE	NORMAL	NORMAL	NORMAL
700 6378 9027 2652	<30 ANOS	PARDA	>8 ANOS	<16 SEMANAS	>6 CONSULTAS	1	1	1	FEMININO	COMPLETO	SEM ALTERAÇÕES	AIG	2021	ARAGUAÍNA-TO	ZONA URBANA	REFLEXO BILATERAL PRESENTE	NORMAL	NORMAL	NORMAL
701 4513 4521 7628	<30 ANOS	PARDA	<8 ANOS	>16 SEMANAS	>6 CONSULTAS	1	1	0	MASCULINO			AIG	2021	ARAGUAÍNA-TO	ZONA URBANA	REFLEXO BILATERAL PRESENTE	NORMAL	NORMAL	NORMAL
703 9935 6436 7838	<30 ANOS	AMARELA	<8 ANOS	<16 SEMANAS	>6 CONSULTAS	1	1	0	FEMININO			AIG	2021	ARAGUAÍNA-TO	ZONA URBANA	REFLEXO BILATERAL PRESENTE	NORMAL	NORMAL	NORMAL
708 9289 0785 4341	<30 ANOS	PARDA	>8 ANOS	<16 SEMANAS	>6 CONSULTAS	1	1	0	FEMININO			AIG	2021	ARAGUAÍNA-TO	ZONA URBANA	REFLEXO BILATERAL PRESENTE	NORMAL	NORMAL	NORMAL
701 1172 7284 5595	<30 ANOS	BRANCA	>8 ANOS	<16 SEMANAS	>6 CONSULTAS	1	1	0	MASCULINO			AIG	2021	ARAGUAÍNA-TO	ZONA URBANA	REFLEXO BILATERAL PRESENTE	NORMAL	NORMAL	NORMAL
703 9654 5262 9115	<30 ANOS	PARDA	<8 ANOS	<16 SEMANAS	>6 CONSULTAS	1	1	0	FEMININO			AIG	2021	PALMEIRAS DO TOCANTINS-TO	ZONA URBANA	REFLEXO BILATERAL PRESENTE	NORMAL	NORMAL	NORMAL
708 6545 6748 9508	<30 ANOS	PARDA	<8 ANOS	<16 SEMANAS	>6 CONSULTAS	1	1	1	MASCULINO	COMPLETO	SEM ALTERAÇÕES	AIG	2021	ARAGUAÍNA-TO	ZONA URBANA	REFLEXO BILATERAL PRESENTE	NORMAL	NORMAL	NORMAL
898 6534 5672 0037	>30 ANOS	PARDA	>8 ANOS	<16 SEMANAS	>6 CONSULTAS	1	1	0	FEMININO			AIG	2021	ARAGUAÍNA-TO	ZONA URBANA	REFLEXO BILATERAL PRESENTE	NORMAL	NORMAL	NORMAL
702 4143 3385 6584	<30 ANOS	PRETA	<8 ANOS	<16 SEMANAS	>6 CONSULTAS	1	1	0	FEMININO			AIG	2021	BABAÇULÂNDIA-TO	ZONA URBANA	REFLEXO BILATERAL PRESENTE	NORMAL	NORMAL	NORMAL
707 9440 3854 1924	<30 ANOS	PARDA	>8 ANOS	<16 SEMANAS	>6 CONSULTAS	1	1	0	MASCULINO			AIG	2021	ARAGUAÍNA-TO	ZONA URBANA	REFLEXO BILATERAL PRESENTE	NORMAL	NORMAL	NORMAL
709 5473 8393 0222	>30 ANOS	PARDA	<8 ANOS	>16 SEMANAS	>6 CONSULTAS	1	1	1	FEMININO	COMPLETO	SEM ALTERAÇÕES	AIG	2021	ARAGUAÍNA-TO	ZONA URBANA	REFLEXO BILATERAL PRESENTE	NORMAL	NORMAL	NORMAL
702 6211 1956 0935	<30 ANOS	INDIGENA	<8 ANOS	<16 SEMANAS	>6 CONSULTAS	1	1	0	MASCULINO			AIG	2021	ARAGUAÍNA-TO	ZONA URBANA	REFLEXO BILATERAL PRESENTE	NORMAL	NORMAL	NORMAL
700 0986 3536 4827	<30 ANOS	PARDA	>8 ANOS	<16 SEMANAS	>6 CONSULTAS	1	1	0	MASCULINO			AIG	2021	COLMEIA-TO	ZONA URBANA	REFLEXO BILATERAL PRESENTE	NORMAL	NORMAL	NORMAL
703 8124 5617 8903	<30 ANOS	PARDA	<8 ANOS	<16 SEMANAS	>6 CONSULTAS	1	1	0	FEMININO			AIG	2021	ARAGUAÍNA-TO	ZONA URBANA	REFLEXO BILATERAL PRESENTE	NORMAL	NORMAL	NORMAL
709 5467 7532 2895	<30 ANOS	PARDA	<8 ANOS	<16 SEMANAS	>6 CONSULTAS	1	1	0	MASCULINO	COMPLETO	SEM ALTERAÇÕES	AIG	2021	ARAPOEMA-TO	ZONA URBANA	REFLEXO BILATERAL PRESENTE	NORMAL	NORMAL	NORMAL
705 5467 8905 2337	<30 ANOS	PARDA	>8 ANOS	<16 SEMANAS	>6 CONSULTAS	1	1	0	MASCULINO			AIG	2021	ARAGUAÍNA-TO	ZONA URBANA	REFLEXO BILATERAL PRESENTE	NORMAL	NORMAL	NORMAL
704 6546 4482 2092	>30 ANOS	BRANCA	<8 ANOS	<16 SEMANAS	>6 CONSULTAS	1	1	0	FEMININO			AIG	2021	ARAGUAÍNA-TO	ZONA URBANA	REFLEXO BILATERAL PRESENTE	NORMAL	NORMAL	NORMAL
709 8374 6452 2518	<30 ANOS	PARDA	>8 ANOS	<16 SEMANAS	>6 CONSULTAS	1	1	0	FEMININO			AIG	2021	ARAGUAÍNA-TO	ZONA URBANA	REFLEXO BILATERAL PRESENTE	NORMAL	NORMAL	NORMAL
708 0935 4363 7890	<30 ANOS	PARDA	<8 ANOS	<16 SEMANAS	>6 CONSULTAS	1	1	0	MASCULINO	COMPLETO	SEM ALTERAÇÕES	AIG	2021	ARAGUAÍNA-TO	ZONA URBANA	REFLEXO BILATERAL PRESENTE	NORMAL	NORMAL	NORMAL
706 3452 7818 9383	<30 ANOS	PRETA	>8 ANOS	<16 SEMANAS	>6 CONSULTAS	1	1	0	FEMININO			AIG	2021	BABAÇULÂNDIA-TO	ZONA URBANA	REFLEXO BILATERAL PRESENTE	NORMAL	NORMAL	NORMAL
701 6337 8273 2634	<30 ANOS	PARDA	<8 ANOS	<16 SEMANAS	>6 CONSULTAS	1	1	0	MASCULINO			AIG	2021	ARAGUAÍNA-TO	ZONA URBANA	REFLEXO BILATERAL PRESENTE	NORMAL	NORMAL	NORMAL
703 6778 9890 9376	<30 ANOS	PARDA	<8 ANOS	<16 SEMANAS	>6 CONSULTAS	1	1	0	FEMININO	COMPLETO	SEM ALTERAÇÕES	AIG	2021	ARAGUAÍNA-TO	ZONA URBANA	REFLEXO BILATERAL PRESENTE	NORMAL	NORMAL	NORMAL
709 2454 5566 1151	>30 ANOS	PARDA	>8 ANOS	<16 SEMANAS	>6 CONSULTAS	1	1	0	MASCULINO			AIG	2021	ARAGUAÍNA-TO	ZONA URBANA	REFLEXO BILATERAL PRESENTE	NORMAL	NORMAL	NORMAL
708 1819 9354 9009	<30 ANOS	INDIGENA	<8 ANOS	>16 SEMANAS	>6 CONSULTAS	1	1	0	MASCULINO	COMPLETO	SEM ALTERAÇÕES	AIG	2021	ARAGUAÍNA-TO	ZONA URBANA	REFLEXO BILATERAL PRESENTE	NORMAL	NORMAL	NORMAL
700 9222 5214 2143	<30 ANOS	PARDA	<8 ANOS	<16 SEMANAS	>6 CONSULTAS	1	1	0	MASCULINO			AIG	2021	ARAGUAÍNA-TO	ZONA URBANA	REFLEXO BILATERAL PRESENTE	NORMAL	NORMAL	NORMAL
704 9843 7665 6509	<30 ANOS	BRANCA	>8 ANOS	<16 SEMANAS	>6 CONSULTAS	1	1	0	FEMININO			AIG	2021	ARAGUAÍNA-TO	ZONA URBANA	REFLEXO BILATERAL PRESENTE	NORMAL	NORMAL	NORMAL
703 2235 4675 8934	<30 ANOS	PARDA	<8 ANOS	<16 SEMANAS	>6 CONSULTAS	1	1	0	FEMININO	COMPLETO	SEM ALTERAÇÕES	AIG	2021	ARAGUAÍNA-TO	ZONA URBANA	REFLEXO BILATERAL PRESENTE	NORMAL	NORMAL	NORMAL
705 9394 3326 3436	<30 ANOS	PRETA	<8 ANOS	<16 SEMANAS	>6 CONSULTAS	1	1	0	MASCULINO			AIG	2021	MURICILÂNDIA-TO	ZONA URBANA	REFLEXO BILATERAL PRESENTE	NORMAL	NORMAL	NORMAL
708 4855 6455 4226	<30 ANOS	PARDA	>8 ANOS	<16 SEMANAS	>6 CONSULTAS	1	1	0	MASCULINO			AIG	2021	ARAGUAÍNA-TO	ZONA URBANA	REFLEXO BILATERAL PRESENTE	NORMAL	NORMAL	NORMAL
704 7656 7850 5998	<30 ANOS	PARDA	<8 ANOS	<16 SEMANAS	>6 CONSULTAS	1	1	0	MASCULINO			AIG	2021	ARAGUAÍNA-TO	ZONA URBANA	REFLEXO BILATERAL PRESENTE	NORMAL	NORMAL	NORMAL
700 7652 4245 9389	<30 ANOS	PARDA	<8 ANOS	<16 SEMANAS	>6 CONSULTAS	1	1	0	MASCULINO			AIG	2021	ARAGUAÍNA-TO	ZONA URBANA	REFLEXO BILATERAL PRESENTE	NORMAL	NORMAL	NORMAL
701 2126 1648 9084	<30 ANOS	PARDA	<8 ANOS	<16 SEMANAS	>6 CONSULTAS	1	1	1	MASCULINO	COMPLETO	SEM ALTERAÇÕES	AIG	2022	ARAPOEMA-TO	ZONA URBANA	REFLEXO BILATERAL PRESENTE	NORMAL	NORMAL	NORMAL
709 7652 8249 0837	>30 ANOS	PARDA	>8 ANOS	<16 SEMANAS	>6 CONSULTAS	1	1	0	FEMININO			AIG	2022	ARAGUAÍNA-TO	ZONA URBANA	REFLEXO BILATERAL PRESENTE	NORMAL	NORMAL	NORMAL
705 0976 1453 5789	<30 ANOS	PARDA	<8 ANOS	<16 SEMANAS	>6 CONSULTAS	1	1	0	MASCULINO			AIG	2022	ARAGUAÍNA-TO	ZONA URBANA	REFLEXO BILATERAL PRESENTE	NORMAL	NORMAL	NORMAL
708 0254 6738 2516	<30 ANOS	PRETA	<8 ANOS	<16 SEMANAS	>6 CONSULTAS	1	1	1	FEMININO	COMPLETO	SEM ALTERAÇÕES	AIG	2022	ARAGUAÍNA-TO	ZONA URBANA	REFLEXO BILATERAL PRESENTE	NORMAL	NORMAL	NORMAL
707 7890 2534 6728	<30 ANOS	PARDA	<8 ANOS	<16 SEMANAS	>6 CONSULTAS	1	1	0	FEMININO			AIG	2022	ARAGUAÍNA-TO	ZONA URBANA	REFLEXO BILATERAL PRESENTE	NORMAL	NORMAL	NORMAL
704 3481 2746 3890	<30 ANOS	PARDA	>8 ANOS	<16 SEMANAS	>6 CONSULTAS	1	1	1	FEMININO	COMPLETO	SEM ALTERAÇÕES	AIG	2022	ARAGUAÍNA-TO	ZONA URBANA	REFLEXO BILATERAL PRESENTE	NORMAL	NORMAL	NORMAL
709 4562 8290 1253	>30 ANOS	BRANCA	<8 ANOS	<16 SEMANAS	>6 CONSULTAS	1	1	0	FEMININO			AIG	2022	ARAGUAÍNA-TO	ZONA URBANA	REFLEXO BILATERAL PRESENTE	NORMAL	NORMAL	NORMAL
702 6748 0293 6474	<30 ANOS	PARDA	<8 ANOS	>16 SEMANAS	>6 CONSULTAS	1	0	1	MASCULINO	COMPLETO	PREMATURIDADE	AIG	2022	ARAGUAÍNA-TO	ZONA URBANA	REFLEXO BILATERAL PRESENTE	NORMAL	NORMAL	NORMAL
701 9029 2374 6820	<30 ANOS	INDIGENA	<8 ANOS	<16 SEMANAS	>6 CONSULTAS	1	1	0	FEMININO			AIG	2022	BABAÇULÂNDIA-TO	ZONA URBANA	REFLEXO BILATERAL PRESENTE	NORMAL	NORMAL	NORMAL
705 9283 7468 0293	<30 ANOS	PARDA	<8 ANOS	<16 SEMANAS	>6 CONSULTAS	1	1	0	FEMININO			AIG	2022	ARAGUAÍNA-TO	ZONA URBANA	REFLEXO BILATERAL PRESENTE	NORMAL	NORMAL	NORMAL
701 5162 7836 4527	>30 ANOS	PARDA	>8 ANOS	<16 SEMANAS	>6 CONSULTAS	1	1	1	MASCULINO	COMPLETO	SEM ALTERAÇÕES	AIG	2022	ARAGUAÍNA-TO	ZONA URBANA	REFLEXO BILATERAL PRESENTE	NORMAL	NORMAL	NORMAL
703 9855 4145 1889	<30 ANOS	PARDA	<8 ANOS	<16 SEMANAS	>6 CONSULTAS	1	1	0	MASCULINO			AIG	2022	ARAGUAÍNA-TO	ZONA URBANA	REFLEXO BILATERAL PRESENTE	NORMAL	NORMAL	NORMAL
700 0016 2315 6279	<30 ANOS	PRETA	<8 ANOS	<16 SEMANAS	>6 CONSULTAS	1	1	1	FEMININO	COMPLETO	SEM ALTERAÇÕES	AIG	2022	ARAGUAÍNA-TO	ZONA URBANA	REFLEXO BILATERAL PRESENTE	NORMAL	NORMAL	NORMAL
702 8892 4356 1773	<30 ANOS	PARDA	>8 ANOS	<16 SEMANAS	>6 CONSULTAS	1	1	0	MASCULINO			AIG	2022	ARAGUAÍNA-TO	ZONA URBANA	REFLEXO BILATERAL PRESENTE	NORMAL	NORMAL	NORMAL
709 8745 6779 2946	<30 ANOS	PARDA	<8 ANOS	<16 SEMANAS	>6 CONSULTAS	1	1	1	FEMININO	COMPLETO	SEM ALTERAÇÕES	AIG	2022	FILADÉLFIA-TO	ZONA URBANA	REFLEXO BILATERAL PRESENTE	NORMAL	NORMAL	NORMAL
898 2617 3425 6781	<30 ANOS	BRANCA	>8 ANOS	<16 SEMANAS	>6 CONSULTAS	1	1	1	MASCULINO	COMPLETO	SEM ALTERAÇÕES	AIG	2022	ARAGUAÍNA-TO	ZONA URBANA	REFLEXO BILATERAL PRESENTE	NORMAL	NORMAL	NORMAL
706 0972 5367 4826	<30 ANOS	PARDA	<8 ANOS	<16 SEMANAS	>6 CONSULTAS	1	1	0	MASCULINO			AIG	2022	ARAGUAÍNA-TO	ZONA URBANA	REFLEXO BILATERAL PRESENTE	NORMAL	NORMAL	NORMAL
708 2515 6673 7892	>30 ANOS	PARDA	<8 ANOS	<16 SEMANAS	>6 CONSULTAS	1	1	1	FEMININO	COMPLETO	SEM ALTERAÇÕES	AIG	2022	ARAGUAÍNA-TO	ZONA URBANA	REFLEXO BILATERAL PRESENTE	NORMAL	NORMAL	NORMAL
705 5434 5673 8215	<30 ANOS	PARDA	<8 ANOS	<16 SEMANAS	>6 CONSULTAS	1	1	0	MASCULINO			AIG	2022	ARAGUAÍNA-TO	ZONA URBANA	REFLEXO BILATERAL PRESENTE	NORMAL	NORMAL	NORMAL
704 6739 7526 4882	<30 ANOS	INDIGENA	<8 ANOS	>16 SEMANAS	>6 CONSULTAS	1	0	1	MASCULINO	COMPLETO	PREMATURIDADE	AIG	2022	ARAGUAÍNA-TO	ZONA URBANA	REFLEXO BILATERAL PRESENTE	NORMAL	NORMAL	NORMAL
702 9912 4367 5023	<30 ANOS	PARDA	>8 ANOS	<16 SEMANAS	>6 CONSULTAS	1	1	0	MASCULINO			AIG	2022	ARAGUAÍNA-TO	ZONA URBANA	REFLEXO BILATERAL PRESENTE	NORMAL	NORMAL	NORMAL
704 7456 2891 2279	<30 ANOS	PARDA	<8 ANOS	<16 SEMANAS	>6 CONSULTAS	1	1	0	MASCULINO			AIG	2022	BABAÇULÂNDIA-TO	ZONA RURAL	REFLEXO BILATERAL PRESENTE	NORMAL	NORMAL	NORMAL
701 8273 5411 6654	>30 ANOS	AMARELA	>8 ANOS	<16 SEMANAS	>6 CONSULTAS	1	1	1	FEMININO	COMPLETO	SEM ALTERAÇÕES	AIG	2022	ARAGUAÍNA-TO	ZONA URBANA	REFLEXO BILATERAL PRESENTE	NORMAL	NORMAL	NORMAL
706 3670 9495 6908	<30 ANOS	PARDA	<8 ANOS	<16 SEMANAS	>6 CONSULTAS	1	1	0	FEMININO			AIG	2022	ARAGUAÍNA-TO	ZONA URBANA	REFLEXO BILATERAL PRESENTE	NORMAL	NORMAL	NORMAL
709 5476 3956 8925	<30 ANOS	PRETA	<8 ANOS	<16 SEMANAS	>6 CONSULTAS	1	1	1	MASCULINO	COMPLETO	SEM ALTERAÇÕES	AIG	2022	ARAGUAÍNA-TO	ZONA URBANA	REFLEXO BILATERAL PRESENTE	NORMAL	NORMAL	NORMAL
700 0981 6254 6478	<30 ANOS	PARDA	<8 ANOS	<16 SEMANAS	>6 CONSULTAS	1	1	0	MASCULINO			AIG	2022	WANDERLÂNDIA-TO	ZONA URBANA	REFLEXO BILATERAL PRESENTE	NORMAL	NORMAL	NORMAL
701 9025 3648 7416	<30 ANOS	INDIGENA	<8 ANOS	<16 SEMANAS	>6 CONSULTAS	1	1	0	FEMININO			AIG	2022	ARAGUAÍNA-TO	ZONA URBANA	REFLEXO BILATERAL PRESENTE	NORMAL	NORMAL	NORMAL
708 5267 7893 6541	<30 ANOS	PARDA	<8 ANOS	>16 SEMANAS	<6 CONSULTAS	1	0	1	MASCULINO	COMPLETO	PREMATURIDADE E CALCIFICAÇÕES CEREBRAIS	PIG	2022	ARAGUAÍNA-TO	ZONA URBANA	REFLEXO BILATERAL PRESENTE	NORMAL	NORMAL	NORMAL
705 7163 4367 2892	>30 ANOS	PARDA	<8 ANOS	<16 SEMANAS	>6 CONSULTAS	1	1	0	FEMININO			AIG	2022	PAU D' ARCO - TO	ZONA URBANA	REFLEXO BILATERAL PRESENTE	NORMAL	NORMAL	NORMAL
707 1436 7745 6689	<30 ANOS	PARDA	>8 ANOS	<16 SEMANAS	>6 CONSULTAS	1	1	0	MASCULINO			AIG	2022	ARAGUAÍNA-TO	ZONA URBANA	REFLEXO BILATERAL PRESENTE	NORMAL	NORMAL	NORMAL
703 1514 3611 2901	<30 ANOS	PARDA	<8 ANOS	<16 SEMANAS	>6 CONSULTAS	1	1	1	MASCULINO	COMPLETO	SEM ALTERAÇÕES	AIG	2022	ARAGUAÍNA-TO	ZONA URBANA	REFLEXO BILATERAL PRESENTE	NORMAL	NORMAL	NORMAL
704 0100 1982 6434	<30 ANOS	PARDA	>8 ANOS	<16 SEMANAS	>6 CONSULTAS	1	1	0	MASCULINO			AIG	2022	ARAPOEMA-TO	ZONA URBANA	REFLEXO BILATERAL PRESENTE	NORMAL	NORMAL	NORMAL
700 3670 2725 3462	>30 ANOS	BRANCA	>8 ANOS	<16 SEMANAS	>6 CONSULTAS	1	1	1	FEMININO	COMPLETO	SEM ALTERAÇÕES	AIG	2022	COLINAS-TO	ZONA URBANA	REFLEXO BILATERAL PRESENTE	NORMAL	NORMAL	NORMAL
703 8186 5527 9621	<30 ANOS	PARDA	<8 ANOS	<16 SEMANAS	>6 CONSULTAS	1	1	0	FEMININO			AIG	2022	ARAGUAÍNA-TO	ZONA URBANA	REFLEXO BILATERAL PRESENTE	NORMAL	NORMAL	NORMAL
706 0928 7465 2899	<30 ANOS	PARDA	>8 ANOS	<16 SEMANAS	>6 CONSULTAS	1	1	0	FEMININO			AIG	2022	ARAGUAÍNA-TO	ZONA URBANA	REFLEXO BILATERAL PRESENTE	NORMAL	NORMAL	NORMAL
707 2648 9135 7893	<30 ANOS	PARDA	<8 ANOS	<16 SEMANAS	>6 CONSULTAS	1	1	1	FEMININO	COMPLETO	SEM ALTERAÇÕES	AIG	2022	ARAGUAÍNA-TO	ZONA URBANA	REFLEXO BILATERAL PRESENTE	NORMAL	NORMAL	NORMAL
709 0286 3472 8964	<30 ANOS	PRETA	<8 ANOS	<16 SEMANAS	>6 CONSULTAS	1	1	1	MASCULINO	COMPLETO	SEM ALTERAÇÕES	AIG	2022	ARAGUAÍNA-TO	ZONA URBANA	REFLEXO BILATERAL PRESENTE	NORMAL	NORMAL	NORMAL
706 5759 1263 4890	<30 ANOS	PARDA	<8 ANOS	<16 SEMANAS	>6 CONSULTAS	1	1	0	MASCULINO			AIG	2022	COLINAS-TO	ZONA URBANA	REFLEXO BILATERAL PRESENTE	NORMAL	NORMAL	NORMAL
708 2019 2837 4652	<30 ANOS	BRANCA	>8 ANOS	<16 SEMANAS	>6 CONSULTAS	1	1	0	FEMININO			AIG	2022	ARAGUAÍNA-TO	ZONA URBANA	REFLEXO BILATERAL PRESENTE	NORMAL	NORMAL	NORMAL
704 8356 7183 4909	<30 ANOS	PARDA	<8 ANOS	<16 SEMANAS	>6 CONSULTAS	1	1	1	MASCULINO	COMPLETO	SEM ALTERAÇÕES	AIG	2022	ARAGUAÍNA-TO	ZONA URBANA	REFLEXO BILATERAL PRESENTE	NORMAL	NORMAL	NORMAL
701 2545 1651 6517	<30 ANOS	PARDA	>8 ANOS	<16 SEMANAS	>6 CONSULTAS	1	1	1	FEMININO	COMPLETO	SEM ALTERAÇÕES	AIG	2022	ARAGUAÍNA-TO	ZONA URBANA	REFLEXO BILATERAL PRESENTE	NORMAL	NORMAL	NORMAL
704 5687 2654 3567	<30 ANOS	PARDA	>8 ANOS	<16 SEMANAS	>6 CONSULTAS	1	1	0	FEMININO			AIG	2022	ANANÁS-TO	ZONA URBANA	REFLEXO BILATERAL PRESENTE	NORMAL	NORMAL	NORMAL
709 8925 2426 3738	<30 ANOS	PARDA	<8 ANOS	<16 SEMANAS	>6 CONSULTAS	1	1	1	FEMININO	COMPLETO	SEM ALTERAÇÕES	AIG	2022	ARAGUAÍNA-TO	ZONA URBANA	REFLEXO BILATERAL PRESENTE	NORMAL	NORMAL	NORMAL
705 7929 0546 7824	<30 ANOS	INDIGENA	<8 ANOS	<16 SEMANAS	>6 CONSULTAS	1	1	0	MASCULINO			AIG	2022	ARAGUAÍNA-TO	ZONA URBANA	REFLEXO BILATERAL PRESENTE	NORMAL	NORMAL	NORMAL
700 5930 5126 3745	<30 ANOS	PARDA	<8 ANOS	<16 SEMANAS	>6 CONSULTAS	1	1	1	FEMININO	COMPLETO	SEM ALTERAÇÕES	AIG	2022	ARAGUAÍNA-TO	ZONA URBANA	REFLEXO BILATERAL PRESENTE	NORMAL	NORMAL	NORMAL
702 6871 2567 9282	>30 ANOS	PARDA	>8 ANOS	<16 SEMANAS	>6 CONSULTAS	1	1	0	MASCULINO			AIG	2022	AGUIARNÓPOLIS-TO	ZONA URBANA	REFLEXO BILATERAL PRESENTE	NORMAL	NORMAL	NORMAL
701 0985 3682 5478	>30 ANOS	PARDA	<8 ANOS	<16 SEMANAS	>6 CONSULTAS	1	1	0	MASCULINO			AIG	2022	ARAGUAÍNA-TO	ZONA URBANA	REFLEXO BILATERAL PRESENTE	NORMAL	NORMAL	NORMAL
701 3911 5378 2903	<30 ANOS	PARDA	>8 ANOS	<16 SEMANAS	>6 CONSULTAS	1	1	0	FEMININO			AIG	2022	ARAGUAÍNA-TO	ZONA URBANA	REFLEXO BILATERAL PRESENTE	NORMAL	NORMAL	NORMAL
704 4658 7183 0109	<30 ANOS	PARDA	<8 ANOS	<16 SEMANAS	>6 CONSULTAS	1	1	0	MASCULINO			AIG	2022	ARAGUAÍNA-TO	ZONA URBANA	REFLEXO BILATERAL PRESENTE	NORMAL	NORMAL	NORMAL
706 2364 5271 9293	<30 ANOS	PRETA	<8 ANOS	<16 SEMANAS	>6 CONSULTAS	1	1	1	MASCULINO	COMPLETO	PREMATURIDADE	AIG	2022	ARAGUAÍNA-TO	ZONA URBANA	REFLEXO BILATERAL PRESENTE	NORMAL	NORMAL	NORMAL
709 4567 9910 2938	<30 ANOS	PARDA	<8 ANOS	<16 SEMANAS	>6 CONSULTAS	1	1	1	FEMININO	COMPLETO	SEM ALTERAÇÕES	AIG	2022	ARAGUAÍNA-TO	ZONA URBANA	REFLEXO BILATERAL PRESENTE	NORMAL	NORMAL	NORMAL
700 4567 8910 1212	<30 ANOS	PARDA	>8 ANOS	<16 SEMANAS	>6 CONSULTAS	1	1	0	FEMININO			AIG	2022	ESPERANTINA-TO	ZONA URBANA	REFLEXO BILATERAL PRESENTE	NORMAL	NORMAL	NORMAL
702 7485 6993 8922	<30 ANOS	PARDA	<8 ANOS	<16 SEMANAS	>6 CONSULTAS	1	1	0	MASCULINO			AIG	2022	WANDERLÂNDIA-TO	ZONA URBANA	REFLEXO BILATERAL PRESENTE	NORMAL	NORMAL	NORMAL
701 0932 8363 8375	<30 ANOS	BRANCA	>8 ANOS	<16 SEMANAS	>6 CONSULTAS	1	1	1	FEMININO	COMPLETO	SEM ALTERAÇÕES	AIG	2022	ARAGUAÍNA-TO	ZONA URBANA	REFLEXO BILATERAL PRESENTE	NORMAL	NORMAL	NORMAL
702 8099 3236 2527	<30 ANOS	PARDA	<8 ANOS	<16 SEMANAS	>6 CONSULTAS	1	1	0	MASCULINO			AIG	2022	ARAGUAÍNA-TO	ZONA URBANA	REFLEXO BILATERAL PRESENTE	NORMAL	NORMAL	NORMAL
707 0980 9225 7657	<30 ANOS	PARDA	<8 ANOS	<16 SEMANAS	>6 CONSULTAS	1	1	1	FEMININO	COMPLETO	SEM ALTERAÇÕES	AIG	2022	ARAGUAÍNA-TO	ZONA URBANA	REFLEXO BILATERAL PRESENTE	NORMAL	NORMAL	NORMAL
708 5152 4278 2818	<30 ANOS	PARDA	<8 ANOS	<16 SEMANAS	>6 CONSULTAS	1	1	0	FEMININO			AIG	2022	SANTA FÉ DO ARAGUAIA-TO	ZONA URBANA	REFLEXO BILATERAL PRESENTE	NORMAL	NORMAL	NORMAL
701 5595 5856 1541	<30 ANOS	PARDA	<8 ANOS	<16 SEMANAS	>6 CONSULTAS	1	1	1	MASCULINO	COMPLETO	SEM ALTERAÇÕES	AIG	2022	ARAGUAÍNA-TO	ZONA URBANA	REFLEXO BILATERAL PRESENTE	NORMAL	NORMAL	NORMAL
705 6881 9515 6612	<30 ANOS	INDIGENA	<8 ANOS	<16 SEMANAS	>6 CONSULTAS	1	1	0	MASCULINO			AIG	2022	ARAGUAÍNA-TO	ZONA URBANA	REFLEXO BILATERAL PRESENTE	NORMAL	NORMAL	NORMAL
898 5781 5431 5617	<30 ANOS	PARDA	<8 ANOS	<16 SEMANAS	>6 CONSULTAS	1	1	1	FEMININO	COMPLETO	SEM ALTERAÇÕES	AIG	2022	ARAGUAÍNA-TO	ZONA URBANA	REFLEXO BILATERAL PRESENTE	NORMAL	NORMAL	NORMAL
703 1656 6142 1678	<30 ANOS	PARDA	>8 ANOS	<16 SEMANAS	>6 CONSULTAS	1	1	0	FEMININO			AIG	2022	ARAGUAÍNA-TO	ZONA URBANA	REFLEXO BILATERAL PRESENTE	NORMAL	NORMAL	NORMAL
700 9916 5679 9928	<30 ANOS	PARDA	<8 ANOS	<16 SEMANAS	>6 CONSULTAS	1	1	1	MASCULINO	COMPLETO	SEM ALTERAÇÕES	AIG	2022	BERNARDO SAYÃO-TO	ZONA URBANA	REFLEXO BILATERAL PRESENTE	NORMAL	NORMAL	NORMAL
705 2375 6145 2637	<30 ANOS	BRANCA	>8 ANOS	<16 SEMANAS	>6 CONSULTAS	1	1	0	MASCULINO			AIG	2022	ARAGUAÍNA-TO	ZONA URBANA	REFLEXO BILATERAL PRESENTE	NORMAL	NORMAL	NORMAL
701 9851 4363 8729	<30 ANOS	PARDA	<8 ANOS	<16 SEMANAS	>6 CONSULTAS	1	1	1	FEMININO	COMPLETO	SEM ALTERAÇÕES	AIG	2022	ARAGUAÍNA-TO	ZONA URBANA	REFLEXO BILATERAL PRESENTE	NORMAL	NORMAL	NORMAL
706 2635 6712 0019	<30 ANOS	PRETA	<8 ANOS	>16 SEMANAS	<6 CONSULTAS	0	0	1	MASCULINO	COMPLETO	PREMATURIDADE	AIG	2022	ARAGUAÍNA-TO	ZONA URBANA	REFLEXO BILATERAL PRESENTE	NORMAL	NORMAL	NORMAL
704 0182 5625 3798	>30 ANOS	PARDA	>8 ANOS	<16 SEMANAS	>6 CONSULTAS	1	1	0	FEMININO			AIG	2022	ARAGUAÍNA-TO	ZONA URBANA	REFLEXO BILATERAL PRESENTE	NORMAL	NORMAL	NORMAL
703 2653 7982 5263	<30 ANOS	PARDA	<8 ANOS	<16 SEMANAS	>6 CONSULTAS	1	1	0	MASCULINO			AIG	2022	ARAGUAÍNA-TO	ZONA URBANA	REFLEXO BILATERAL PRESENTE	NORMAL	NORMAL	NORMAL
701 8846 5626 8191	<30 ANOS	INDIGENA	<8 ANOS	<16 SEMANAS	>6 CONSULTAS	1	1	1	MASCULINO	COMPLETO	SEM ALTERAÇÕES	AIG	2022	ARAGUAÍNA-TO	ZONA URBANA	REFLEXO BILATERAL PRESENTE	NORMAL	NORMAL	NORMAL
700 8363 2523 6237	<30 ANOS	PARDA	<8 ANOS	<16 SEMANAS	>6 CONSULTAS	1	1	0	MASCULINO			AIG	2022	ARAGUAÍNA-TO	ZONA URBANA	REFLEXO BILATERAL PRESENTE	NORMAL	NORMAL	NORMAL
706 8929 2652 4567	<30 ANOS	BRANCA	<8 ANOS	<16 SEMANAS	>6 CONSULTAS	1	1	1	FEMININO	COMPLETO	SEM ALTERAÇÕES	AIG	2022	AGUIARNÓPOLIS-TO	ZONA URBANA	REFLEXO BILATERAL PRESENTE	NORMAL	NORMAL	NORMAL
709 1756 1462 7289	<30 ANOS	PARDA	>8 ANOS	<16 SEMANAS	>6 CONSULTAS	1	1	1	MASCULINO	COMPLETO	SEM ALTERAÇÕES	AIG	2022	ARAGUAÍNA-TO	ZONA URBANA	REFLEXO BILATERAL PRESENTE	NORMAL	NORMAL	NORMAL
706 9198 3235 4578	<30 ANOS	PARDA	<8 ANOS	<16 SEMANAS	>6 CONSULTAS	1	1	0	MASCULINO			AIG	2022	ARAGUAÍNA-TO	ZONA URBANA	REFLEXO BILATERAL PRESENTE	NORMAL	NORMAL	NORMAL
701 8914 3442 1567	<30 ANOS	PARDA	<8 ANOS	<16 SEMANAS	>6 CONSULTAS	1	1	1	FEMININO	COMPLETO	SEM ALTERAÇÕES	AIG	2022	ARAGUAÍNA-TO	ZONA URBANA	REFLEXO BILATERAL PRESENTE	NORMAL	NORMAL	NORMAL
703 8926 4457 6756	>30 ANOS	PARDA	>8 ANOS	<16 SEMANAS	>6 CONSULTAS	1	1	0	FEMININO			AIG	2022	BANDEIRANTES-TO	ZONA URBANA	REFLEXO BILATERAL PRESENTE	NORMAL	NORMAL	NORMAL
708 4513 5689 1908	<30 ANOS	PRETA	<8 ANOS	<16 SEMANAS	>6 CONSULTAS	1	1	0	FEMININO			AIG	2022	ARAGUAÍNA-TO	ZONA URBANA	REFLEXO BILATERAL PRESENTE	NORMAL	NORMAL	NORMAL
703 9126 4268 9972	<30 ANOS	PARDA	<8 ANOS	<16 SEMANAS	>6 CONSULTAS	1	1	1	MASCULINO	COMPLETO	SEM ALTERAÇÕES	AIG	2022	ARAGUAÍNA-TO	ZONA URBANA	REFLEXO BILATERAL PRESENTE	NORMAL	NORMAL	NORMAL
701 5641 4628 7865	>30 ANOS	AMARELA	>8 ANOS	<16 SEMANAS	>6 CONSULTAS	1	1	0	MASCULINO			AIG	2022	ARAGUAÍNA-TO	ZONA URBANA	REFLEXO BILATERAL PRESENTE	NORMAL	NORMAL	NORMAL
707 5147 8921 5513	<30 ANOS	PARDA	<8 ANOS	<16 SEMANAS	>6 CONSULTAS	1	1	0	MASCULINO			AIG	2022	ARAGUAÍNA-TO	ZONA URBANA	REFLEXO BILATERAL PRESENTE	NORMAL	NORMAL	NORMAL
898 2265 4261 6526	<30 ANOS	PARDA	<8 ANOS	>16 SEMANAS	>6 CONSULTAS	1	1	1	FEMININO	COMPLETO	RETINOCOROIDITE	AIG	2022	COLINAS-TO	ZONA URBANA	REFLEXO AUSENTE EM OD	NORMAL	NORMAL	NORMAL
703 9917 8654 2561	<30 ANOS	PARDA	<8 ANOS	<16 SEMANAS	>6 CONSULTAS	1	1	1	FEMININO	COMPLETO	SEM ALTERAÇÕES	AIG	2022	ARAGUAÍNA-TO	ZONA URBANA	REFLEXO BILATERAL PRESENTE	NORMAL	NORMAL	NORMAL
706 7839 9365 2417	<30 ANOS	PARDA	>8 ANOS	<16 SEMANAS	>6 CONSULTAS	1	1	0	MASCULINO			AIG	2022	ARAGUAÍNA-TO	ZONA URBANA	REFLEXO BILATERAL PRESENTE	NORMAL	NORMAL	NORMAL
709 6754 2455 1675	<30 ANOS	PARDA	<8 ANOS	<16 SEMANAS	>6 CONSULTAS	1	1	0	FEMININO			AIG	2022	DARCINÓPOLIS-TO	ZONA URBANA	REFLEXO BILATERAL PRESENTE	NORMAL	NORMAL	NORMAL
702 0989 5214 5167	<30 ANOS	PARDA	<8 ANOS	<16 SEMANAS	>6 CONSULTAS	1	1	1	MASCULINO	COMPLETO	PREMATURIDADE	AIG	2022	ARAGUAÍNA-TO	ZONA URBANA	REFLEXO BILATERAL PRESENTE	NORMAL	NORMAL	NORMAL
700 5645 1718 0993	>30 ANOS	BRANCA	>8 ANOS	<16 SEMANAS	>6 CONSULTAS	1	1	0	MASCULINO			AIG	2022	ARAGUAÍNA-TO	ZONA URBANA	REFLEXO BILATERAL PRESENTE	NORMAL	NORMAL	NORMAL
701 9816 6189 2171	<30 ANOS	INDIGENA	<8 ANOS	<16 SEMANAS	>6 CONSULTAS	1	1	1	MASCULINO	COMPLETO	SEM ALTERAÇÕES	AIG	2022	ARAGUAÍNA-TO	ZONA URBANA	REFLEXO BILATERAL PRESENTE	NORMAL	NORMAL	NORMAL
704 2545 7899 0162	<30 ANOS	PARDA	<8 ANOS	<16 SEMANAS	>6 CONSULTAS	1	1	0	MASCULINO			AIG	2022	ARAGUAÍNA-TO	ZONA URBANA	REFLEXO BILATERAL PRESENTE	NORMAL	NORMAL	NORMAL
704 4544 4516 7898	<30 ANOS	INDIGENA	>8 ANOS	<16 SEMANAS	>6 CONSULTAS	1	1	1	FEMININO	COMPLETO	SEM ALTERAÇÕES	AIG	2022	ARAGUAÍNA-TO	ZONA RURAL	REFLEXO BILATERAL PRESENTE	NORMAL	NORMAL	NORMAL
701 7673 6151 8925	<30 ANOS	PARDA	<8 ANOS	<16 SEMANAS	>6 CONSULTAS	1	1	1	FEMININO	COMPLETO	SEM ALTERAÇÕES	AIG	2022	BARRA DO OURO-TO	ZONA URBANA	REFLEXO BILATERAL PRESENTE	NORMAL	NORMAL	NORMAL
705 2455 4451 0999	<30 ANOS	PARDA	<8 ANOS	<16 SEMANAS	>6 CONSULTAS	1	1	1	MASCULINO	COMPLETO	SEM ALTERAÇÕES	AIG	2022	ARAGUAÍNA-TO	ZONA URBANA	REFLEXO BILATERAL PRESENTE	NORMAL	NORMAL	NORMAL
700 1761 5612 7192	>30 ANOS	PRETA	<8 ANOS	<16 SEMANAS	>6 CONSULTAS	1	1	0	FEMININO			AIG	2022	ARAGUAÍNA-TO	ZONA URBANA	REFLEXO BILATERAL PRESENTE	NORMAL	NORMAL	NORMAL
709 3782 3561 4621	<30 ANOS	PARDA	<8 ANOS	<16 SEMANAS	>6 CONSULTAS	1	1	1	FEMININO	COMPLETO	SEM ALTERAÇÕES	AIG	2022	ARAGUAÍNA-TO	ZONA URBANA	REFLEXO BILATERAL PRESENTE	NORMAL	NORMAL	NORMAL
705 7828 9120 1892	<30 ANOS	PARDA	>8 ANOS	<16 SEMANAS	>6 CONSULTAS	1	1	0	MASCULINO			AIG	2022	BARRA DO OURO-TO	ZONA URBANA	REFLEXO BILATERAL PRESENTE	NORMAL	NORMAL	NORMAL
702 1562 4673 7538	<30 ANOS	PARDA	<8 ANOS	<16 SEMANAS	>6 CONSULTAS	1	1	0	FEMININO			AIG	2022	ARAGUAÍNA-TO	ZONA URBANA	REFLEXO BILATERAL PRESENTE	NORMAL	NORMAL	NORMAL
707 4934 8332 4362	<30 ANOS	PARDA	<8 ANOS	<16 SEMANAS	>6 CONSULTAS	1	1	0	FEMININO			AIG	2022	ARAGUAÍNA-TO	ZONA URBANA	REFLEXO BILATERAL PRESENTE	NORMAL	NORMAL	NORMAL
703 7392 9220 9223	<30 ANOS	PRETA	<8 ANOS	<16 SEMANAS	>6 CONSULTAS	1	1	1	FEMININO	COMPLETO	SEM ALTERAÇÕES	AIG	2022	ARAGUAÍNA-TO	ZONA URBANA	REFLEXO BILATERAL PRESENTE	NORMAL	NORMAL	NORMAL
701 8237 6263 5256	<30 ANOS	PRETA	>8 ANOS	<16 SEMANAS	>6 CONSULTAS	1	1	0	MASCULINO			AIG	2022	ARAGUAÍNA-TO	ZONA URBANA	REFLEXO BILATERAL PRESENTE	NORMAL	NORMAL	NORMAL
705 3239 6548 3482	<30 ANOS	PARDA	<8 ANOS	<16 SEMANAS	>6 CONSULTAS	1	1	1	MASCULINO	COMPLETO	SEM ALTERAÇÕES	AIG	2022	ARAGUAÍNA-TO	ZONA URBANA	REFLEXO BILATERAL PRESENTE	NORMAL	NORMAL	NORMAL
704 3828 2936 2572	>30 ANOS	PARDA	>8 ANOS	<16 SEMANAS	>6 CONSULTAS	1	1	1	FEMININO	COMPLETO	SEM ALTERAÇÕES	AIG	2022	ARAGUAÍNA-TO	ZONA URBANA	REFLEXO BILATERAL PRESENTE	NORMAL	NORMAL	NORMAL
709 7763 5634 5223	<30 ANOS	INDIGENA	<8 ANOS	<16 SEMANAS	>6 CONSULTAS	1	1	0	MASCULINO			AIG	2022	PALMEIRAS DO TOCANTINS-TO	ZONA URBANA	REFLEXO BILATERAL PRESENTE	NORMAL	NORMAL	NORMAL
707 6723 8923 9023	<30 ANOS	PARDA	>8 ANOS	<16 SEMANAS	>6 CONSULTAS	1	1	1	MASCULINO	COMPLETO	SEM ALTERAÇÕES	AIG	2022	ARAGUAÍNA-TO	ZONA URBANA	REFLEXO BILATERAL PRESENTE	NORMAL	NORMAL	NORMAL
705 8256 3454 5673	<30 ANOS	PARDA	<8 ANOS	<16 SEMANAS	>6 CONSULTAS	1	1	1	FEMININO	COMPLETO	SEM ALTERAÇÕES	AIG	2022	ARAGUAÍNA-TO	ZONA URBANA	REFLEXO BILATERAL PRESENTE	NORMAL	NORMAL	NORMAL
703 8909 1735 6544	<30 ANOS	PARDA	<8 ANOS	<16 SEMANAS	>6 CONSULTAS	1	1	0	FEMININO			AIG	2022	ARAGUAÍNA-TO	ZONA URBANA	REFLEXO BILATERAL PRESENTE	NORMAL	NORMAL	NORMAL
705 3628 9019 6555	>30 ANOS	PARDA	>8 ANOS	<16 SEMANAS	>6 CONSULTAS	1	1	1	MASCULINO	COMPLETO	SEM ALTERAÇÕES	AIG	2022	ARAGUAÍNA-TO	ZONA URBANA	REFLEXO BILATERAL PRESENTE	NORMAL	NORMAL	NORMAL
701 2562 6527 8321	<30 ANOS	BRANCA	<8 ANOS	<16 SEMANAS	>6 CONSULTAS	1	1	1	FEMININO	COMPLETO	SEM ALTERAÇÕES	AIG	2022	ARAGUAÍNA-TO	ZONA URBANA	REFLEXO BILATERAL PRESENTE	NORMAL	NORMAL	NORMAL
700 9554 3926 5127	<30 ANOS	PARDA	<8 ANOS	<16 SEMANAS	>6 CONSULTAS	1	1	0	FEMININO			AIG	2022	ARAGUAÍNA-TO	ZONA URBANA	REFLEXO BILATERAL PRESENTE	NORMAL	NORMAL	NORMAL
706 6890 0475 4395	<30 ANOS	PARDA	<8 ANOS	<16 SEMANAS	>6 CONSULTAS	1	1	1	FEMININO	COMPLETO	SEM ALTERAÇÕES	AIG	2022	ARAGUAÍNA-TO	ZONA URBANA	REFLEXO BILATERAL PRESENTE	NORMAL	NORMAL	NORMAL
704 5006 9092 7626	<30 ANOS	PARDA	<8 ANOS	<16 SEMANAS	>6 CONSULTAS	1	1	1	MASCULINO	COMPLETO	SEM ALTERAÇÕES	AIG	2022	NOVA OLINDA-TO	ZONA URBANA	REFLEXO BILATERAL PRESENTE	NORMAL	NORMAL	NORMAL
701 9832 8566 1721	<30 ANOS	BRANCA	>8 ANOS	<16 SEMANAS	>6 CONSULTAS	1	1	1	MASCULINO	COMPLETO	SEM ALTERAÇÕES	AIG	2022	ARAGUAÍNA-TO	ZONA URBANA	REFLEXO BILATERAL PRESENTE	NORMAL	NORMAL	NORMAL
708 0937 5625 2189	<30 ANOS	PARDA	<8 ANOS	<16 SEMANAS	>6 CONSULTAS	1	1	0	FEMININO			AIG	2022	ARAGUAÍNA-TO	ZONA URBANA	REFLEXO BILATERAL PRESENTE	NORMAL	NORMAL	NORMAL
702 0048 9614 5512	>30 ANOS	PARDA	<8 ANOS	>16 SEMANAS	<6 CONSULTAS	1	0	1	MASCULINO	COMPLETO	PREMATURIDADE	PIG	2022	ARAGUAÍNA-TO	ZONA URBANA	REFLEXO BILATERAL PRESENTE	NORMAL	NORMAL	NORMAL
709 6899 0092 1564	<30 ANOS	INDIGENA	<8 ANOS	<16 SEMANAS	>6 CONSULTAS	1	1	0	MASCULINO			AIG	2022	ARAGUAÍNA-TO	ZONA RURAL	REFLEXO BILATERAL PRESENTE	NORMAL	NORMAL	NORMAL
701 6476 5642 1318	<30 ANOS	PARDA	>8 ANOS	<16 SEMANAS	>6 CONSULTAS	1	1	0	FEMININO			AIG	2022	ARAGUAÍNA-TO	ZONA URBANA	REFLEXO BILATERAL PRESENTE	NORMAL	NORMAL	NORMAL
704 1755 2211 5641	<30 ANOS	PARDA	<8 ANOS	<16 SEMANAS	>6 CONSULTAS	1	1	1	MASCULINO	COMPLETO	SEM ALTERAÇÕES	AIG	2022	ARAGUAÍNA-TO	ZONA URBANA	REFLEXO BILATERAL PRESENTE	NORMAL	NORMAL	NORMAL
898 1289 8625 6278	<30 ANOS	PRETA	<8 ANOS	<16 SEMANAS	>6 CONSULTAS	1	1	0	FEMININO			AIG	2022	ARAGUAÍNA-TO	ZONA URBANA	REFLEXO BILATERAL PRESENTE	NORMAL	NORMAL	NORMAL
705 2902 0055 6404	<30 ANOS	PARDA	<8 ANOS	<16 SEMANAS	>6 CONSULTAS	1	1	1	FEMININO	COMPLETO	SEM ALTERAÇÕES	AIG	2022	AGUIARNÓPOLIS-TO	ZONA URBANA	REFLEXO BILATERAL PRESENTE	NORMAL	NORMAL	NORMAL
702 9328 3756 5470	>30 ANOS	PARDA	<8 ANOS	<16 SEMANAS	>6 CONSULTAS	1	1	0	FEMININO			AIG	2022	ARAGUAÍNA-TO	ZONA URBANA	REFLEXO BILATERAL PRESENTE	NORMAL	NORMAL	NORMAL
708 9926 7437 1710	<30 ANOS	AMARELA	>8 ANOS	<16 SEMANAS	>6 CONSULTAS	1	1	0	FEMININO			AIG	2022	ARAGUAÍNA-TO	ZONA URBANA	REFLEXO BILATERAL PRESENTE	NORMAL	NORMAL	NORMAL
704 1073 5576 2789	<30 ANOS	PARDA	<8 ANOS	<16 SEMANAS	>6 CONSULTAS	1	1	1	MASCULINO	COMPLETO	SEM ALTERAÇÕES	AIG	2022	ARAGUAÍNA-TO	ZONA URBANA	REFLEXO BILATERAL PRESENTE	NORMAL	NORMAL	NORMAL
706 9892 5241 7839	<30 ANOS	PARDA	<8 ANOS	<16 SEMANAS	>6 CONSULTAS	1	1	1	FEMININO	COMPLETO	SEM ALTERAÇÕES	AIG	2022	ARAGUAÍNA-TO	ZONA URBANA	REFLEXO BILATERAL PRESENTE	NORMAL	NORMAL	NORMAL
704 0238 9235 6539	<30 ANOS	BRANCA	<8 ANOS	<16 SEMANAS	>6 CONSULTAS	1	1	0	FEMININO			AIG	2022	ARAPOEMA-TO	ZONA URBANA	REFLEXO BILATERAL PRESENTE	NORMAL	NORMAL	NORMAL
706 1928 9167 5463	<30 ANOS	BRANCA	>8 ANOS	<16 SEMANAS	>6 CONSULTAS	1	1	0	MASCULINO			AIG	2022	ARAGUAÍNA-TO	ZONA URBANA	REFLEXO BILATERAL PRESENTE	NORMAL	NORMAL	NORMAL
707 5629 8901 9164	<30 ANOS	PARDA	<8 ANOS	<16 SEMANAS	>6 CONSULTAS	1	1	1	MASCULINO	COMPLETO	SEM ALTERAÇÕES	AIG	2022	ARAGUAÍNA-TO	ZONA URBANA	REFLEXO BILATERAL PRESENTE	NORMAL	NORMAL	NORMAL
700 6151 7891 0173	>30 ANOS	PARDA	<8 ANOS	<16 SEMANAS	>6 CONSULTAS	1	1	0	FEMININO			AIG	2022	ARAGUAÍNA-TO	ZONA URBANA	REFLEXO BILATERAL PRESENTE	NORMAL	NORMAL	NORMAL
702 5562 7189 1624	<30 ANOS	PARDA	>8 ANOS	<16 SEMANAS	>6 CONSULTAS	1	1	0	FEMININO			AIG	2022	BABAÇULÂNDIA-TO	ZONA URBANA	REFLEXO BILATERAL PRESENTE	NORMAL	NORMAL	NORMAL
701 3152 7379 0109	<30 ANOS	PRETA	<8 ANOS	>16 SEMANAS	>6 CONSULTAS	1	1	1	MASCULINO	COMPLETO	PREMATURIDADE	AIG	2022	ARAGUAÍNA-TO	ZONA URBANA	REFLEXO BILATERAL PRESENTE	NORMAL	NORMAL	NORMAL
709 3765 2114 1317	<30 ANOS	PARDA	<8 ANOS	<16 SEMANAS	>6 CONSULTAS	1	1	0	FEMININO			AIG	2022	ARAGUAÍNA-TO	ZONA URBANA	REFLEXO BILATERAL PRESENTE	NORMAL	NORMAL	NORMAL
705 6190 1019 1615	<30 ANOS	PARDA	<8 ANOS	<16 SEMANAS	>6 CONSULTAS	1	1	0	MASCULINO			AIG	2022	BABAÇULÂNDIA-TO	ZONA URBANA	REFLEXO BILATERAL PRESENTE	NORMAL	NORMAL	NORMAL
704 2421 7129 1921	<30 ANOS	PARDA	<8 ANOS	<16 SEMANAS	>6 CONSULTAS	1	1	1	FEMININO	COMPLETO	SEM ALTERAÇÕES	AIG	2022	ARAGUAÍNA-TO	ZONA URBANA	REFLEXO BILATERAL PRESENTE	NORMAL	NORMAL	NORMAL
703 7253 3380 1011	<30 ANOS	BRANCA	>8 ANOS	<16 SEMANAS	>6 CONSULTAS	1	1	0	FEMININO			AIG	2022	ARAGUAÍNA-TO	ZONA URBANA	REFLEXO BILATERAL PRESENTE	NORMAL	NORMAL	NORMAL
701 2035 5955 0033	<30 ANOS	PARDA	<8 ANOS	<16 SEMANAS	>6 CONSULTAS	1	1	0	MASCULINO			AIG	2022	ARAGUAÍNA-TO	ZONA URBANA	REFLEXO BILATERAL PRESENTE	NORMAL	NORMAL	NORMAL
708 0040 2568 9218	<30 ANOS	PARDA	<8 ANOS	<16 SEMANAS	>6 CONSULTAS	1	1	1	MASCULINO	COMPLETO	SEM ALTERAÇÕES	AIG	2022	ARAGUAÍNA-TO	ZONA URBANA	REFLEXO BILATERAL PRESENTE	NORMAL	NORMAL	NORMAL
701 9276 5564 0092	<30 ANOS	INDIGENA	<8 ANOS	<16 SEMANAS	>6 CONSULTAS	1	1	0	MASCULINO			AIG	2022	ARAGUAÍNA-TO	ZONA URBANA	REFLEXO BILATERAL PRESENTE	NORMAL	NORMAL	NORMAL
705 6156 4278 8898	>30 ANOS	PARDA	<8 ANOS	<16 SEMANAS	>6 CONSULTAS	1	1	1	FEMININO	COMPLETO	SEM ALTERAÇÕES	AIG	2022	COLMEIA-TO	ZONA URBANA	REFLEXO BILATERAL PRESENTE	NORMAL	NORMAL	NORMAL
709 5661 5243 8789	<30 ANOS	PARDA	>8 ANOS	<16 SEMANAS	>6 CONSULTAS	1	1	0	FEMININO			AIG	2022	ARAGUAÍNA-TO	ZONA URBANA	REFLEXO BILATERAL PRESENTE	NORMAL	NORMAL	NORMAL
702 1091 1561 2670	<30 ANOS	PARDA	<8 ANOS	<16 SEMANAS	>6 CONSULTAS	1	1	1	FEMININO	COMPLETO	SEM ALTERAÇÕES	AIG	2022	WANDERLÂNDIA-TO	ZONA URBANA	REFLEXO BILATERAL PRESENTE	NORMAL	NORMAL	NORMAL
704 4947 6562 6268	<30 ANOS	PRETA	<8 ANOS	<16 SEMANAS	>6 CONSULTAS	1	1	1	MASCULINO	COMPLETO	SEM ALTERAÇÕES	AIG	2022	FILADÉLFIA-TO	ZONA URBANA	REFLEXO BILATERAL PRESENTE	NORMAL	NORMAL	NORMAL
898 8952 5610 1921	<30 ANOS	PARDA	<8 ANOS	<16 SEMANAS	>6 CONSULTAS	1	1	0	MASCULINO			AIG	2022	ARAGUAÍNA-TO	ZONA URBANA	REFLEXO BILATERAL PRESENTE	NORMAL	NORMAL	NORMAL
705 9818 7856 6511	<30 ANOS	PARDA	<8 ANOS	<16 SEMANAS	>6 CONSULTAS	1	1	1	FEMININO	COMPLETO	SEM ALTERAÇÕES	AIG	2022	ARAGUAÍNA-TO	ZONA URBANA	REFLEXO BILATERAL PRESENTE	NORMAL	NORMAL	NORMAL
707 1389 1743 7384	<30 ANOS	PARDA	>8 ANOS	<16 SEMANAS	>6 CONSULTAS	1	1	0	MASCULINO			AIG	2022	ARAGUAÍNA-TO	ZONA URBANA	REFLEXO BILATERAL PRESENTE	NORMAL	NORMAL	NORMAL
704 0091 5143 7380	<30 ANOS	BRANCA	>8 ANOS	<16 SEMANAS	>6 CONSULTAS	1	1	0	FEMININO			AIG	2022	COLINAS-TO	ZONA URBANA	REFLEXO BILATERAL PRESENTE	NORMAL	NORMAL	NORMAL
703 9115 2425 3810	<30 ANOS	PARDA	>8 ANOS	<16 SEMANAS	>6 CONSULTAS	1	1	1	MASCULINO	COMPLETO	PREMATURIDADE	AIG	2022	ARAGUAÍNA-TO	ZONA URBANA	REFLEXO BILATERAL PRESENTE	NORMAL	ANQUILOGLOSSIA	NORMAL
706 1865 6709 8275	>30 ANOS	PARDA	<8 ANOS	<16 SEMANAS	>6 CONSULTAS	1	1	0	MASCULINO			AIG	2022	ARAGUAÍNA-TO	ZONA URBANA	REFLEXO BILATERAL PRESENTE	NORMAL	NORMAL	NORMAL
708 6905 6534 2782	<30 ANOS	PARDA	<8 ANOS	<16 SEMANAS	>6 CONSULTAS	1	1	1	FEMININO	COMPLETO	SEM ALTERAÇÕES	AIG	2022	ARAGUAÍNA-TO	ZONA URBANA	REFLEXO BILATERAL PRESENTE	NORMAL	NORMAL	NORMAL
709 9190 3534 2728	<30 ANOS	PARDA	>8 ANOS	<16 SEMANAS	>6 CONSULTAS	1	1	0	FEMININO			AIG	2022	ARAGUAÍNA-TO	ZONA URBANA	REFLEXO BILATERAL PRESENTE	NORMAL	NORMAL	NORMAL
705 0198 6156 2453	<30 ANOS	INDIGENA	<8 ANOS	<16 SEMANAS	>6 CONSULTAS	1	1	0	MASCULINO			AIG	2022	AGUIARNÓPOLIS-TO	ZONA URBANA	REFLEXO BILATERAL PRESENTE	NORMAL	NORMAL	NORMAL
703 6732 9927 5181	<30 ANOS	PRETA	<8 ANOS	<16 SEMANAS	>6 CONSULTAS	1	1	1	FEMININO	COMPLETO	SEM ALTERAÇÕES	AIG	2022	ARAGUAÍNA-TO	ZONA URBANA	REFLEXO BILATERAL PRESENTE	NORMAL	NORMAL	NORMAL
701 7265 2892 9785	<30 ANOS	PARDA	<8 ANOS	<16 SEMANAS	>6 CONSULTAS	1	1	0	MASCULINO			AIG	2022	ARAGUAÍNA-TO	ZONA URBANA	REFLEXO BILATERAL PRESENTE	NORMAL	NORMAL	NORMAL
709 2115 9817 6563	<30 ANOS	PARDA	<8 ANOS	<16 SEMANAS	>6 CONSULTAS	1	1	1	FEMININO	COMPLETO	SEM ALTERAÇÕES	AIG	2022	COLMEIA-TO	ZONA URBANA	REFLEXO BILATERAL PRESENTE	NORMAL	NORMAL	NORMAL
898 4821 8165 6571	<30 ANOS	PARDA	<8 ANOS	<16 SEMANAS	>6 CONSULTAS	1	1	0	FEMININO			AIG	2022	ARAGUAÍNA-TO	ZONA URBANA	REFLEXO BILATERAL PRESENTE	NORMAL	NORMAL	NORMAL
707 0990 1514 2273	>30 ANOS	BRANCA	>8 ANOS	<16 SEMANAS	>6 CONSULTAS	1	1	0	FEMININO			AIG	2022	BERNARDO SAYÃO-TO	ZONA URBANA	REFLEXO BILATERAL PRESENTE	NORMAL	NORMAL	NORMAL
709 6428 9165 6543	<30 ANOS	PARDA	<8 ANOS	<16 SEMANAS	>6 CONSULTAS	1	1	1	FEMININO	COMPLETO	SEM ALTERAÇÕES	AIG	2022	ARAGUAÍNA-TO	ZONA URBANA	REFLEXO BILATERAL PRESENTE	NORMAL	NORMAL	NORMAL
705 1819 3654 5278	<30 ANOS	PARDA	<8 ANOS	<16 SEMANAS	>6 CONSULTAS	1	1	0	FEMININO			AIG	2022	ARAGUAÍNA-TO	ZONA URBANA	REFLEXO BILATERAL PRESENTE	NORMAL	NORMAL	NORMAL
701 1982 0901 5152	<30 ANOS	PRETA	<8 ANOS	<16 SEMANAS	>6 CONSULTAS	1	1	0	FEMININO			AIG	2022	ARAGUAÍNA-TO	ZONA URBANA	REFLEXO BILATERAL PRESENTE	NORMAL	NORMAL	NORMAL
700 7290 1816 5651	<30 ANOS	PARDA	<8 ANOS	<16 SEMANAS	>6 CONSULTAS	1	1	1	MASCULINO	COMPLETO	SEM ALTERAÇÕES	AIG	2022	ARAGUAÍNA-TO	ZONA URBANA	REFLEXO BILATERAL PRESENTE	NORMAL	NORMAL	NORMAL
708 2992 7812 7654	<30 ANOS	INDIGENA	<8 ANOS	<16 SEMANAS	>6 CONSULTAS	1	1	0	FEMININO			AIG	2022	ARAPOEMA-TO	ZONA URBANA	REFLEXO BILATERAL PRESENTE	NORMAL	NORMAL	NORMAL
704 2541 7298 9464	<30 ANOS	PARDA	<8 ANOS	<16 SEMANAS	>6 CONSULTAS	1	1	1	MASCULINO	COMPLETO	SEM ALTERAÇÕES	AIG	2022	FILADÉLFIA-TO	ZONA URBANA	REFLEXO BILATERAL PRESENTE	NORMAL	NORMAL	NORMAL
709 5218 7199 3565	>30 ANOS	PARDA	<8 ANOS	<16 SEMANAS	>6 CONSULTAS	1	1	0	FEMININO			AIG	2022	ARAGUAÍNA-TO	ZONA URBANA	REFLEXO BILATERAL PRESENTE	NORMAL	NORMAL	NORMAL
705 4182 9672 4278	<30 ANOS	PARDA	<8 ANOS	<16 SEMANAS	>6 CONSULTAS	1	1	0	FEMININO			AIG	2022	ARAGUAÍNA-TO	ZONA URBANA	REFLEXO BILATERAL PRESENTE	NORMAL	NORMAL	NORMAL
701 9101 0265 4217	<30 ANOS	PARDA	>8 ANOS	<16 SEMANAS	>6 CONSULTAS	1	1	0	FEMININO			AIG	2022	ARAGUAÍNA-TO	ZONA URBANA	REFLEXO BILATERAL PRESENTE	NORMAL	NORMAL	NORMAL
706 8183 6645 6382	<30 ANOS	PARDA	<8 ANOS	>16 SEMANAS	>6 CONSULTAS	1	0	1	MASCULINO	COMPLETO	PREMATURIDADE	AIG	2022	BABAÇULÂNDIA-TO	ZONA URBANA	REFLEXO BILATERAL PRESENTE	NORMAL	NORMAL	NORMAL
898 0991 7564 4152	<30 ANOS	PARDA	<8 ANOS	<16 SEMANAS	>6 CONSULTAS	1	1	1	MASCULINO	COMPLETO	SEM ALTERAÇÕES	AIG	2022	ARAGUAÍNA-TO	ZONA URBANA	REFLEXO BILATERAL PRESENTE	NORMAL	NORMAL	NORMAL
705 5278 9397 6525	<30 ANOS	INDIGENA	<8 ANOS	<16 SEMANAS	>6 CONSULTAS	1	1	1	FEMININO	COMPLETO	SEM ALTERAÇÕES	AIG	2022	ARAGUAÍNA-TO	ZONA URBANA	REFLEXO BILATERAL PRESENTE	NORMAL	NORMAL	NORMAL
702 2153 7489 2923	<30 ANOS	PARDA	<8 ANOS	<16 SEMANAS	>6 CONSULTAS	1	1	0	FEMININO			AIG	2022	ARAGUAÍNA-TO	ZONA URBANA	REFLEXO BILATERAL PRESENTE	NORMAL	NORMAL	NORMAL
701 6655 4157 1865	<30 ANOS	PARDA	>8 ANOS	<16 SEMANAS	>6 CONSULTAS	1	1	1	MASCULINO	COMPLETO	SEM ALTERAÇÕES	AIG	2022	ANGICO-TO	ZONA URBANA	REFLEXO BILATERAL PRESENTE	NORMAL	NORMAL	NORMAL
708 6939 0932 7826	<30 ANOS	PARDA	<8 ANOS	<16 SEMANAS	>6 CONSULTAS	1	1	0	MASCULINO			AIG	2022	ARAGUAÍNA-TO	ZONA URBANA	REFLEXO BILATERAL PRESENTE	NORMAL	NORMAL	NORMAL
707 5162 3828 8765	<30 ANOS	PARDA	<8 ANOS	<16 SEMANAS	>6 CONSULTAS	1	1	1	FEMININO	COMPLETO	SEM ALTERAÇÕES	AIG	2022	ARAGUAÍNA-TO	ZONA URBANA	REFLEXO BILATERAL PRESENTE	NORMAL	NORMAL	NORMAL
704 6261 5189 0986	>30 ANOS	BRANCA	>8 ANOS	<16 SEMANAS	>6 CONSULTAS	1	1	1	MASCULINO	COMPLETO	SEM ALTERAÇÕES	AIG	2022	BRASILÂNDIA DO TOCANTINS-TO	ZONA URBANA	REFLEXO BILATERAL PRESENTE	NORMAL	NORMAL	NORMAL
706 5621 8275 4594	<30 ANOS	PARDA	<8 ANOS	<16 SEMANAS	>6 CONSULTAS	1	1	1	MASCULINO	COMPLETO	SEM ALTERAÇÕES	AIG	2022	ARAGUAÍNA-TO	ZONA URBANA	REFLEXO BILATERAL PRESENTE	NORMAL	NORMAL	NORMAL
703 5015 2426 3732	<30 ANOS	PRETA	<8 ANOS	<16 SEMANAS	>6 CONSULTAS	1	1	1	FEMININO	COMPLETO	SEM ALTERAÇÕES	AIG	2022	PALMEIRAS DO TOCANTINS-TO	ZONA URBANA	REFLEXO BILATERAL PRESENTE	NORMAL	NORMAL	NORMAL
701 3923 2091 0156	<30 ANOS	PARDA	>8 ANOS	<16 SEMANAS	>6 CONSULTAS	1	1	1	MASCULINO	COMPLETO	SEM ALTERAÇÕES	AIG	2022	ARAGUAÍNA-TO	ZONA URBANA	REFLEXO BILATERAL PRESENTE	NORMAL	NORMAL	NORMAL
705 5272 3829 2020	>30 ANOS	PARDA	>8 ANOS	<16 SEMANAS	>6 CONSULTAS	1	1	0	MASCULINO			AIG	2022	ARAGUAÍNA-TO	ZONA URBANA	REFLEXO BILATERAL PRESENTE	NORMAL	NORMAL	NORMAL
701 8167 1517 9918	<30 ANOS	PARDA	<8 ANOS	<16 SEMANAS	>6 CONSULTAS	1	1	1	FEMININO	COMPLETO	SEM ALTERAÇÕES	AIG	2022	WANDERLÂNDIA-TO	ZONA URBANA	REFLEXO BILATERAL PRESENTE	NORMAL	NORMAL	NORMAL
701 9382 7623 5645	<30 ANOS	INDIGENA	<8 ANOS	<16 SEMANAS	>6 CONSULTAS	1	1	0	FEMININO			AIG	2022	ARAGUAÍNA-TO	ZONA URBANA	REFLEXO BILATERAL PRESENTE	NORMAL	NORMAL	NORMAL
709 4892 1714 5251	<30 ANOS	PARDA	<8 ANOS	<16 SEMANAS	>6 CONSULTAS	1	1	0	FEMININO			AIG	2022	ARAGUAÍNA-TO	ZONA URBANA	REFLEXO BILATERAL PRESENTE	NORMAL	NORMAL	NORMAL
705 7298 0238 6359	<30 ANOS	PARDA	>8 ANOS	<16 SEMANAS	>6 CONSULTAS	1	1	1	MASCULINO	COMPLETO	SEM ALTERAÇÕES	AIG	2022	ARAGUAÍNA-TO	ZONA RURAL	REFLEXO BILATERAL PRESENTE	NORMAL	NORMAL	NORMAL
706 3634 5517 2812	>30 ANOS	PARDA	<8 ANOS	<16 SEMANAS	>6 CONSULTAS	1	1	0	FEMININO			AIG	2022	ARAGUAÍNA-TO	ZONA URBANA	REFLEXO BILATERAL PRESENTE	NORMAL	NORMAL	NORMAL
704 9038 3652 5267	<30 ANOS	PRETA	<8 ANOS	<16 SEMANAS	>6 CONSULTAS	1	1	0	FEMININO			AIG	2022	AGUIARNÓPOLIS-TO	ZONA URBANA	REFLEXO BILATERAL PRESENTE	NORMAL	NORMAL	NORMAL
709 8452 4525 6278	<30 ANOS	PARDA	<8 ANOS	<16 SEMANAS	>6 CONSULTAS	1	1	1	MASCULINO	COMPLETO	SEM ALTERAÇÕES	AIG	2022	ARAGUAÍNA-TO	ZONA URBANA	REFLEXO BILATERAL PRESENTE	NORMAL	NORMAL	NORMAL
707 2541 1812 1825	<30 ANOS	PARDA	>8 ANOS	<16 SEMANAS	>6 CONSULTAS	1	1	0	FEMININO			AIG	2022	ARAGUAÍNA-TO	ZONA URBANA	REFLEXO BILATERAL PRESENTE	NORMAL	NORMAL	NORMAL
705 4262 3728 8356	<30 ANOS	PARDA	<8 ANOS	<16 SEMANAS	>6 CONSULTAS	1	1	0	FEMININO			AIG	2022	ARAGUAÍNA-TO	ZONA URBANA	REFLEXO BILATERAL PRESENTE	NORMAL	NORMAL	NORMAL
700 2343 6798 2309	<30 ANOS	PARDA	<8 ANOS	>16 SEMANAS	<6 CONSULTAS	1	0	1	MASCULINO	COMPLETO	PREMATURIDADE	PIG	2022	ARAGUAÍNA-TO	ZONA URBANA	REFLEXO BILATERAL PRESENTE	NORMAL	NORMAL	NORMAL
705 9823 2363 5446	<30 ANOS	BRANCA	<8 ANOS	<16 SEMANAS	>6 CONSULTAS	1	1	0	FEMININO			AIG	2022	FILADÉLFIA-TO	ZONA URBANA	REFLEXO BILATERAL PRESENTE	NORMAL	NORMAL	NORMAL
706 7221 5241 8463	<30 ANOS	PARDA	<8 ANOS	<16 SEMANAS	>6 CONSULTAS	1	1	1	FEMININO	COMPLETO	SEM ALTERAÇÕES	AIG	2022	ARAGUAÍNA-TO	ZONA URBANA	REFLEXO BILATERAL PRESENTE	NORMAL	NORMAL	NORMAL
704 5435 2372 7818	<30 ANOS	PARDA	>8 ANOS	<16 SEMANAS	>6 CONSULTAS	1	1	0	MASCULINO			AIG	2022	ARAGUAÍNA-TO	ZONA URBANA	REFLEXO BILATERAL PRESENTE	NORMAL	NORMAL	NORMAL
702 2635 4657 8544	>30 ANOS	PARDA	<8 ANOS	<16 SEMANAS	>6 CONSULTAS	1	1	1	FEMININO	COMPLETO	SEM ALTERAÇÕES	AIG	2022	COLINAS-TO	ZONA URBANA	REFLEXO BILATERAL PRESENTE	NORMAL	NORMAL	NORMAL
703 6356 2328 9218	<30 ANOS	INDIGENA	<8 ANOS	<16 SEMANAS	>6 CONSULTAS	1	1	0	MASCULINO			AIG	2022	ARAGUAÍNA-TO	ZONA URBANA	REFLEXO BILATERAL PRESENTE	NORMAL	NORMAL	NORMAL
705 9272 5127 2939	>30 ANOS	PARDA	<8 ANOS	<16 SEMANAS	>6 CONSULTAS	1	1	1	FEMININO	COMPLETO	SEM ALTERAÇÕES	AIG	2022	ARAGUAÍNA-TO	ZONA URBANA	REFLEXO BILATERAL PRESENTE	NORMAL	NORMAL	NORMAL
704 1021 9553 5478	<30 ANOS	PARDA	>8 ANOS	<16 SEMANAS	>6 CONSULTAS	1	1	0	FEMININO			AIG	2022	SANTA FÉ DO ARAGUAIA-TO	ZONA URBANA	REFLEXO BILATERAL PRESENTE	NORMAL	NORMAL	NORMAL
707 9019 1256 4247	<30 ANOS	PARDA	<8 ANOS	<16 SEMANAS	>6 CONSULTAS	1	1	1	FEMININO	COMPLETO	SEM ALTERAÇÕES	AIG	2022	ARAGUAÍNA-TO	ZONA URBANA	REFLEXO BILATERAL PRESENTE	NORMAL	NORMAL	NORMAL
701 2809 1145 5676	<30 ANOS	PRETA	<8 ANOS	<16 SEMANAS	>6 CONSULTAS	1	1	1	MASCULINO	COMPLETO	SEM ALTERAÇÕES	AIG	2022	ARAGUAÍNA-TO	ZONA URBANA	REFLEXO BILATERAL PRESENTE	NORMAL	NORMAL	NORMAL
704 5451 4212 7839	<30 ANOS	PARDA	<8 ANOS	<16 SEMANAS	>6 CONSULTAS	1	1	0	MASCULINO			AIG	2022	BERNARDO SAYÃO-TO	ZONA URBANA	REFLEXO BILATERAL PRESENTE	NORMAL	NORMAL	NORMAL
709 0356 4126 3738	<30 ANOS	PARDA	<8 ANOS	<16 SEMANAS	>6 CONSULTAS	1	1	1	FEMININO	COMPLETO	SEM ALTERAÇÕES	AIG	2022	ARAGUAÍNA-TO	ZONA URBANA	REFLEXO BILATERAL PRESENTE	NORMAL	NORMAL	NORMAL
708 9226 1254 6474	>30 ANOS	PARDA	<8 ANOS	<16 SEMANAS	>6 CONSULTAS	1	1	0	FEMININO			AIG	2022	ARAGUAÍNA-TO	ZONA URBANA	REFLEXO BILATERAL PRESENTE	NORMAL	NORMAL	NORMAL
700 8892 1163 4678	<30 ANOS	PARDA	>8 ANOS	<16 SEMANAS	>6 CONSULTAS	1	1	1	FEMININO	COMPLETO	SEM ALTERAÇÕES	AIG	2022	ARAGUAÍNA-TO	ZONA URBANA	REFLEXO BILATERAL PRESENTE	NORMAL	NORMAL	NORMAL
706 1936 7342 1617	<30 ANOS	PARDA	<8 ANOS	<16 SEMANAS	>6 CONSULTAS	1	1	0	FEMININO			AIG	2022	ARAGUAÍNA-TO	ZONA URBANA	REFLEXO BILATERAL PRESENTE	NORMAL	NORMAL	NORMAL
700 0128 1721 6562	<30 ANOS	INDIGENA	<8 ANOS	<16 SEMANAS	>6 CONSULTAS	1	1	0	MASCULINO			AIG	2022	ARAGUAÍNA-TO	ZONA URBANA	REFLEXO BILATERAL PRESENTE	NORMAL	NORMAL	NORMAL
706 5678 9039 0625	<30 ANOS	PARDA	<8 ANOS	<16 SEMANAS	>6 CONSULTAS	1	1	1	MASCULINO	COMPLETO	PREMATURIDADE	AIG	2022	ANANÁS-TO	ZONA URBANA	REFLEXO BILATERAL PRESENTE	NORMAL	NORMAL	NORMAL
704 6561 5789 9178	<30 ANOS	PARDA	>8 ANOS	<16 SEMANAS	>6 CONSULTAS	1	1	0	FEMININO			AIG	2022	MAURILÂNDIA DO TOCANTINS-TO	ZONA URBANA	REFLEXO BILATERAL PRESENTE	NORMAL	NORMAL	NORMAL
705 6454 5266 1819	<30 ANOS	PRETA	<8 ANOS	<16 SEMANAS	>6 CONSULTAS	1	1	1	MASCULINO	COMPLETO	SEM ALTERAÇÕES	AIG	2022	ARAGUAÍNA-TO	ZONA URBANA	REFLEXO BILATERAL PRESENTE	NORMAL	NORMAL	NORMAL
701 2901 1676 4368	<30 ANOS	PARDA	<8 ANOS	<16 SEMANAS	>6 CONSULTAS	1	1	0	FEMININO			AIG	2022	ARAGUAÍNA-TO	ZONA URBANA	REFLEXO BILATERAL PRESENTE	NORMAL	NORMAL	NORMAL
707 9012 6715 6415	<30 ANOS	PARDA	<8 ANOS	<16 SEMANAS	>6 CONSULTAS	1	1	1	MASCULINO	COMPLETO	SEM ALTERAÇÕES	AIG	2022	ARAGUAÍNA-TO	ZONA RURAL	REFLEXO BILATERAL PRESENTE	NORMAL	NORMAL	NORMAL
705 6627 2810 9217	<30 ANOS	PARDA	>8 ANOS	<16 SEMANAS	>6 CONSULTAS	1	1	0	FEMININO			AIG	2022	ARAGUAÍNA-TO	ZONA URBANA	REFLEXO BILATERAL PRESENTE	NORMAL	NORMAL	NORMAL
708 6254 5432 6188	>30 ANOS	BRANCA	>8 ANOS	<16 SEMANAS	>6 CONSULTAS	1	1	0	FEMININO			AIG	2022	BABAÇULÂNDIA-TO	ZONA URBANA	REFLEXO BILATERAL PRESENTE	NORMAL	NORMAL	NORMAL
704 9127 6564 1718	<30 ANOS	PARDA	>8 ANOS	<16 SEMANAS	>6 CONSULTAS	1	1	1	FEMININO	COMPLETO	SEM ALTERAÇÕES	AIG	2022	ARAGUAÍNA-TO	ZONA URBANA	REFLEXO BILATERAL PRESENTE	NORMAL	NORMAL	NORMAL
705 1254 2117 1875	<30 ANOS	PARDA	>8 ANOS	<16 SEMANAS	>6 CONSULTAS	1	1	0	FEMININO			AIG	2022	ARAGUAÍNA-TO	ZONA URBANA	REFLEXO BILATERAL PRESENTE	NORMAL	NORMAL	NORMAL
703 9182 1782 6735	<30 ANOS	PARDA	<8 ANOS	<16 SEMANAS	>6 CONSULTAS	1	1	1	MASCULINO	COMPLETO	SEM ALTERAÇÕES	AIG	2022	BABAÇULÂNDIA-TO	ZONA URBANA	REFLEXO BILATERAL PRESENTE	NORMAL	NORMAL	NORMAL
708 5262 8298 9164	<30 ANOS	PARDA	<8 ANOS	<16 SEMANAS	>6 CONSULTAS	1	1	0	MASCULINO			AIG	2022	ARAGUAÍNA-TO	ZONA URBANA	REFLEXO BILATERAL PRESENTE	NORMAL	NORMAL	NORMAL
704 4523 7890 0165	<30 ANOS	INDIGENA	<8 ANOS	<16 SEMANAS	>6 CONSULTAS	1	1	1	FEMININO	COMPLETO	SEM ALTERAÇÕES	AIG	2022	ARAGUAÍNA-TO	ZONA URBANA	REFLEXO BILATERAL PRESENTE	NORMAL	NORMAL	NORMAL
701 4535 3728 9367	>30 ANOS	PARDA	<8 ANOS	<16 SEMANAS	>6 CONSULTAS	1	1	0	MASCULINO			AIG	2022	ARAGUAÍNA-TO	ZONA URBANA	REFLEXO BILATERAL PRESENTE	NORMAL	NORMAL	NORMAL
700 5145 6278 1894	<30 ANOS	PARDA	<8 ANOS	<16 SEMANAS	>6 CONSULTAS	1	1	1	FEMININO	COMPLETO	SEM ALTERAÇÕES	AIG	2022	BERNARDO SAYÃO-TO	ZONA URBANA	REFLEXO BILATERAL PRESENTE	NORMAL	NORMAL	NORMAL
704 5567 2991 9215	<30 ANOS	PARDA	>8 ANOS	<16 SEMANAS	>6 CONSULTAS	1	1	0	FEMININO			AIG	2022	ARAGUAÍNA-TO	ZONA URBANA	REFLEXO BILATERAL PRESENTE	NORMAL	NORMAL	NORMAL
709 4455 3609 1867	<30 ANOS	PRETA	<8 ANOS	<16 SEMANAS	>6 CONSULTAS	1	1	0	MASCULINO			AIG	2022	ARAGUAÍNA-TO	ZONA URBANA	REFLEXO BILATERAL PRESENTE	NORMAL	NORMAL	NORMAL
705 1455 4562 9189	<30 ANOS	PARDA	<8 ANOS	<16 SEMANAS	>6 CONSULTAS	1	1	1	MASCULINO	COMPLETO	SEM ALTERAÇÕES	AIG	2022	ARAGUAÍNA-TO	ZONA URBANA	REFLEXO BILATERAL PRESENTE	NORMAL	NORMAL	NORMAL
703 2762 5436 8929	<30 ANOS	PARDA	<8 ANOS	>16 SEMANAS	>6 CONSULTAS	1	0	1	MASCULINO	COMPLETO	PREMATURIDADE	AIG	2022	COLMEIA-TO	ZONA URBANA	REFLEXO BILATERAL PRESENTE	NORMAL	NORMAL	NORMAL
701 0921 6241 6128	<30 ANOS	PARDA	>8 ANOS	<16 SEMANAS	>6 CONSULTAS	1	1	0	MASCULINO			AIG	2022	ARAGUAÍNA-TO	ZONA URBANA	REFLEXO BILATERAL PRESENTE	NORMAL	NORMAL	NORMAL
704 9289 2564 5462	<30 ANOS	INDIGENA	<8 ANOS	<16 SEMANAS	>6 CONSULTAS	1	1	0	FEMININO			AIG	2022	ARAGUAÍNA-TO	ZONA URBANA	REFLEXO BILATERAL PRESENTE	NORMAL	NORMAL	NORMAL
706 1891 0932 1452	<30 ANOS	PARDA	<8 ANOS	<16 SEMANAS	>6 CONSULTAS	1	1	1	MASCULINO	COMPLETO	SEM ALTERAÇÕES	AIG	2022	ARAGUAÍNA-TO	ZONA URBANA	REFLEXO BILATERAL PRESENTE	NORMAL	NORMAL	NORMAL
709 4517 1289 2190	<30 ANOS	PARDA	<8 ANOS	<16 SEMANAS	>6 CONSULTAS	1	1	0	FEMININO			AIG	2022	ARAGUAÍNA-TO	ZONA URBANA	REFLEXO BILATERAL PRESENTE	NORMAL	NORMAL	NORMAL
